# Supplementary material for: Evolutionary conservation hotspots: key areas for threatened Neotropical glassfrogs under climate change scenarios
Source: PeerJ. 2026 Apr 28;14:e21165. doi: 10.7717/peerj.21165 (PMC13134549; doi:10.7717/peerj.21165)
Supplement: Supplemental Information 1 [file peerj-14-21165-s001.xlsx]

## Sheet: Records
Institution	Responsible person	Number of occurrence record
Museo de Historia Natural La Salle	Fernando Rojas	47
Global Biodiversity Information Facility	-	37
Instituto de Ciencia Naturales	-	2
Museo Nacional de Ciencias Naturales	Ignacio De la Riva & Marta Calvo	1
iNaturalist	-	294
Personal Data Base	Juan M. Guayasamin & Carl R. Hutter	319
Literature	-	20
Centro Jambatu de Investigación y Conservación de Anfibios	Luis A. Coloma	61
Lista Rojas de Anfibios del Ecuador	Mario H. Yánez-Muñoz	187
Instituto Humboldt	Sandra Galeano	18
