# Supplementary material for: Evolutionary conservation hotspots: key areas for threatened Neotropical glassfrogs under climate change scenarios
Source: PeerJ. 2026 Apr 28;14:e21165. doi: 10.7717/peerj.21165 (PMC13134549; doi:10.7717/peerj.21165)
Supplement: Supplemental Information 2 [file peerj-14-21165-s002.xlsx]

## Sheet: Hoja1
Genus and species	Voucher	Locality	12S	16S	ND1
Celsiella revocata	MHNLS 17319	Venezuela: Estado Aragua: Colonia Tovar (10°24'16" N, 67°17'06" W; 1800 m).	EU663379	EU663019	EU663113
Celsiella vozmedianoi	MHNLS 17877	Venezuela: Estado Sucre: Península de Paria, Cerro Humo (10°42' N, 62°37' W; 800 m).	EU663385	EU663025	EU663163
Centrolene acanthidiocephalum	UPTC-Am 1250	Colombia:Departamento de Santander, vertiente occidental de la Cordillera Oriental, Municipio de Charalá, Virolí	OQ450182	OQ450181	—
Centrolene altitudinalis	MHNLS 17194	Venezuela: Estado Mérida: Quebrada Albarregas (08°37' N, 71°09' W; 2100 m).	EU663333	EU662974	EU663070
Centrolene altitudinalis	MHNLS 17225	Venezuela: Estado Mérida: Quebrada Albarregas (08°37' N, 71°09' W; 2100 m).	EU663334	EU662975	EU663071
Centrolene antioquiensis	NRPS 014	Colombia: Departamento Antioquia: Municipio Anori: Vereda El Roble, bosque de la Forzosa, 2127 m.	EU663336	EU662977	EU663073
Centrolene ballux	QCAZ 40182	Ecuador: Pichincha: Reserva las Gralarias, road Calacalí- La Independencia, km 72 after Nanegalito, left turn 3.5 km to the west (2075 m)	—	JX126954	JX187506
Centrolene ballux	QCAZ 40183 (en genbank esta como 40196)	Ecuador: Pichincha: Reserva las Gralarias, road Calacalí- La Independencia, km 72 after Nanegalito, left turn 3.5 km to the west (2075 m)	KF639754	HG764783	HG764783
Centrolene buckleyi	KU 178031	Ecuador: Provincia Imbabura: Near Lago Cuicocha (00º18'09" N, 78°36'67’’ W; 3010 m).	EU663338	EU662979	EU663075
Centrolene buckleyi	MZUTI 763	Ecuador: Provincia Napo: Parroquia Oyacachi: trail from Oyacachi to Chaco (0.2189 S, 78.044 W, 3012 m)	MH844843	MH844849	—
Centrolene buckleyi	DHMECN 13828	Ecuador: Carchi	OR479108	OR479085	—
Centrolene camposi	MECN 11408	Ecuador: Azuay, La Enramada	—	—	OQ248676
Centrolene camposi	MECN 11407	Ecuador: Azuay, La Enramada	OQ225629	OQ225616	—
Centrolene charapita	MHNC 13933 (AJC 2733)	Peru: Departamento Amazonas: La Oliva (5°18'3.86"S, 78°23'44.57"W; 682 m)	KM068247	KM068256	—
Centrolene charapita	MNCN 45392 (AJC 2732)	Peru: Departamento Amazonas: Pongo de Rentema, road Bagua-Sara Merisa, stream before La Oliva (05°18'03.9'' S, 78°23'44.5'' W; 664 m)	KF639760	KF534358	—
Centrolene condor	QCAZ 44896	Ecuador: Provincia Zamora Chinchipe: Los Encuentros, basecamp Tigre Alto	KF639755	JX126955	JX187513
Centrolene condor	QCAZ 72514	Ecuador: Provincia Zamora Chinchipe: Los Encuentros, basecamp Tigre Alto	—	OQ225617	OQ248678
Centrolene daidalea	MHUA 3271	Colombia: Departamento Cesar: Municipio González: Vereda San Cayetano (08˚25'30.1" N, 73˚24'3.4" W; 1600 m; MHUAN 3271). Venezuela: Estado Zulia: Sierra de Perijá (MHNLS 18890)	EU663366	EU663007	EU663101
Centrolene elisae	MZUTI 83	Ecuador: Napo, Yanayacu	MH844840	MH844846	—
Centrolene elisae	MZUTI 84	Ecuador: Napo, Yanayacu	MH844841	MH844847	—
Centrolene elisae	ZSFQ 4228	Ecuador: Tungurahua, Chamana	OR479117	OR479099	—
Centrolene ericsmithi	MECN 11406	Ecuador: Azuay, La Enramada	OQ225628	—	OQ248674
Centrolene geckoidea	KU 178015	Ecuador: Provincia Pichincha: 1 km SW San Ignacio (00°26'55’’ S, 78°44’52" W; 1920 m).	EU663341	EU662982	EU663077
Centrolene heloderma	QCAZ 40200	Ecuador: Provincia Pichincha: Reserva las Gralarias, road Calacalí- La Independencia, km 72 after Nanegalito, left turn 3.5 km to west, Río Santa Rosa (2100 m)	KF639757	JX126956	JX187509
Centrolene hesperia	MHNSM 25802	Peru: Departamento Cajamarca: Provincia Santa Cruz: Quebrada Chorro Blanco (06°50'49"S, 79°05'13.3W, 1795 m), 3.1 Km NE Monte Seco (air distance).	EU663345	EU662986	EU663081
Centrolene huilensis	AMMH 177	Colombia: Departamento de Huila	OP765509	OP765513	—
Centrolene hybrida	MAR 347	Colombia: Departamento Boyacá: Municipio Garagoa: Vereda Ciénega Balvanera: Sitio Reserva Natural El Secreto: Quebrada Las Palmitas, 2000 m.	EU663346	EU662987	EU663082
Centrolene kutuku	QCAZ 71386	Ecuador: Morona Santiago, Santiago de Mendez, San Francisco de Chinimbimi, Cordillera del Kutukú	PP868294	PP868288	PP870124
Centrolene lynchi	QCAZ 40192	Ecuador: Provincia Pichincha: Reserva las Gralarias, road Calacalí- La Independencia, km 72 after Nanegalito, left turn 3.5 km to he west, Río Lucy (1800 m)	OQ249693	—	KF639758
Centrolene marcoreyesi	ZSFQ 4417 (MRy 547)	Ecuador: Zamora Chinchipe, Estación Científica San Francisco	MH844838	MH844844	—
Centrolene marcoreyesi	ZSFQ 4418 (MRy 548)	Ecuador: Zamora Chinchipe, Estación Científica San Francisco	MH844839	MH844845	—
Centrolene marcoreyesi	CJ 11564	Ecuador: Zamora Chinchipe, Estación Científica San Francisco	OR479118	OR479094	—
Centrolene marcoreyesi	UTPL 271	Ecuador: Zamora Chinchipe, Estación Científica San Francisco	OR479119	OR479095	—
Centrolene marcoreyesi	CJ 12631	Ecuador: Zamora Chinchipe, Estación Científica San Francisco	OR479120	OR479096	—
Centrolene marcoreyesi	CJ 11364	Ecuador: Zamora Chinchipe, Estación Científica San Francisco	OR479121	OR479097	—
Centrolene muelleri	PV (Pablo Venegas)	Peru: Departamento Amazonas: Chachapoyas: Cataratas de Gokta (6° 1'23.49"S, 77°53'7.53"W; ~2000 m)	KF639759	JX126958	HG764785
Centrolene muelleri	CORDIBI 14667 (JD 2011)	Peru: Departamento Amazonas: Puente – Vilcaniza (5°48'52.25" S, 77°50'6.19"W; 1858 m)	—	KM068267	—
Centrolene muelleri (antes huilensis)	QCAZ 37230, 45905	Ecuador: Provincia Napo: Yanayacu Biological Station (00º41' S, 77º53' W; 2100 m).	—	JX126959	JX187510
Centrolene notosticta	MAR 510	Colombia: Departamento Norte de Santander: Municipio La Playa de Belem: Vereda Piritama: Quebrada Piritama, 1800 m	EU663351	EU662992	EU663087
Centrolene peristicta	QCAZ 22312	Ecuador: Provincia Pichincha: Mindo Biology Station (00°04'40.8" S, 78º43'55" W; 1600 m).	EU663352	EU662993	EU663088
Centrolene peristicta	QCAZ 40189	Ecuador: Provincia Pichincha: Reserva Las Gralarias (0.01675 S, 78.73165; 1852 m)	MT225171	—	MT225126
Centrolene pipilata	KU 178154	Ecuador: Provincia Napo: Río Salado, 1 km upstream from Río Coca (00°11'30" S, 77°41'59" W; 1420 m).	EU663353	EU662994	EU663089
Centrolene sabini	MUSM 28018	Peru: 13°10’41” S, 71°36’31” W, 2750 m	—	JX126960	JX187511
Centrolene sabini	MUSM 28017		—	JX126961	JX187512
Centrolene sanchezi	QCAZ 22728	Ecuador: Provincia Napo: Yanayacu Biological Station (00º41' S, 77º53' W; 2100 m).	EU663337	EU662978	EU663074
Centrolene sanchezi	QCAZ 65013	Ecuador: Provincia Napo: Yanayacu Biological Station (00º41' S, 77º53' W; 2100 m).	OQ225630	—	OQ248677
Centrolene sanchezi	MECN 10221	Ecuador: Provincia Napo: Yanayacu Biological Station (00º41' S, 77º53' W; 2100 m).	OQ225626	—	OQ248671
Centrolene sanchezi	MECN 10222	Ecuador: Provincia Napo: Yanayacu Biological Station (00º41' S, 77º53' W; 2100 m).	OQ225627	—	OQ248673
Centrolene savagei	MHUA 4094	Colombia: Departamento Antioquia: Municipio Anorí: Vereda El Retiro: Finca El Chaquiral (06°58' N, 75˚7.83' W, 1732 m).	EU663380	EU663020	EU663114
Centrolene venezuelense	EBRG 5244 (MHNLS/ADN 17340)	Venezuela: Estado Mérida: Páramo de Maraisa (08°50'31" N, 70°43'52" W; 2450 m; EBRG 5244).	EU663359	EU663000	EU663094
Centrolene venezuelense	MHNLS 16497	Venezuela: Estado Mérida: Cordillera de Mérida (MHNLS 16497).	EU663360	EU663001	EU663095
Centrolene zarza	QCAZ 58687	Ecuador: Zamora Chinchipe Province, Refugio de Vida Silvestre El Zarza, quebrada “Las Mariposas” (3.8341°S, 78.5458°W)	PP868292	PP868286	PP870121
Centrolene zarza	QCAZ 58686	Ecuador: Zamora Chinchipe Province, Refugio de Vida Silvestre El Zarza, quebrada “Las Mariposas” (3.8341°S, 78.5458°W)	PP868291	PP868285	PP870120
Centrolene zarza	QCAZ 58688	Ecuador: Zamora Chinchipe Province, Refugio de Vida Silvestre El Zarza, quebrada “Las Mariposas” (3.8341°S, 78.5458°W)	—	PP868287	PP870122
Centrolene zarza	QCAZ 69118	Ecuador: Zamora Chinchipe Province, Refugio de Vida Silvestre El Zarza, quebrada “Las Mariposas” (3.8341°S, 78.5458°W)	PP868293	—	PP870123
Centrolene zarza	DHMECN 10223	Ecuador: Zamora Chinchipe Province, Refugio de Vida Silvestre El Zarza, quebrada “Las Mariposas” (3.8341°S, 78.5458°W)	PP868290	—	PP870119
Centrolene zarza	ZSFQ 2631	Ecuador: Zamora Chinchipe Province, Refugio de Vida Silvestre El Zarza, quebrada “Las Mariposas” (3.8341°S, 78.5458°W)	—	—	PP870125
Centrolene zarza	MUTPL 932	Ecuador: Zamora Chinchipe Province, Refugio de Vida Silvestre El Zarza, quebrada “Las Mariposas” (3.8341°S, 78.5458°W)	OP751417	OP751400	—
Centrolene zarza	MUTPL 933	Ecuador: Zamora Chinchipe Province, Refugio de Vida Silvestre El Zarza, quebrada “Las Mariposas” (3.8341°S, 78.5458°W)	OP751418	OP751401	—
Centrolene zarza	MUTPL T22	Ecuador: Zamora Chinchipe Province, Refugio de Vida Silvestre El Zarza, quebrada “Las Mariposas” (3.8341°S, 78.5458°W)	—	OP751402	—
Centrolene savagei (aff)	MAR 1152	Colombia: Departamento del Chocó: Municipio de Unguia: Corregimiento de Balboa: Comunidad Eyakera, rio Tanelita, estribaciones del Cerro Tacarcuna, 260 m	KM068295	KM068295	—
Centrolene sp.	ZSFQ 4423	Zamora Chinchipe	OR479127	OR479105	—
Centrolene sp.	ZSFQ 4422	Zamora Chinchipe	OR479126	OR479104	—
Centrolene sp.	ZSFQ 621	Tungurahua	OR479128	OR479106	—
Centrolene cf. elisae	ZSFQ 2134	Tungurahua	OR479116	OR479098	—
Centrolene cf. venezuelense	IAvH_Am_17407	Colombia	OR479125	OR479103	—
Centrolene cf. venezuelense	IAvH_Am_17403	Colombia	OR479124	OR479102	—
Centrolene cf. venezuelense	IAvH_Am_17410	Colombia	OR479123	OR479101	—
Centrolene cf. venezuelense	IAvH_Am_17401	Colombia	OR479122	OR479100	—
Centrolene cf. venezuelense	MAR 371 (170)	Colombia: Departamento Cundinamarca: Municipio Fomeque: Sitio Monte Redondo: Parque Nacional Chingaza, 3035 m.	EU663339	EU662980	EU663069
Chimerella corleone	MVTIS28547	Peru: Departamento San Martin: Provincia San Martin: road Tarapoto-Yurimaguas stream before San Jose (6°25'2.59" S, 76°17'21.33" W; 610 m)	OQ888212	OQ888203	—
Chimerella corleone	CORBIDI10466	Peru: Departamento San Martin: Provincia San Martin: road Tarapoto-Yurimaguas stream before San Jose (6°25'2.59" S, 76°17'21.33" W; 610 m)	ON614214	ON613533	—
Chimerella corleone	CORBIDI 10465	Peru: Departamento San Martin: San José, Cainarachi valley (6°25'2.59"S, 76°17'21.33"W; 610 m)	—	KM068275	—
Chimerella corleone	CORBIDI 10467	Peru: Departamento San Martin: San José, Cainarachi valley (6°25'2.59"S, 76°17'21.33"W; 610 m)	—	KM068274	—
Chimerella mariaelenae	QCAZ 21252	Ecuador: Provincia de Tungurahua: near Río Negro (01˚24' S, 78˚15' W, 1423 m), on the Río Negro–Río Verde road	—	—	MT225127
Chimerella mariaelenae	QCAZ 31729	Ecuador: Provincia Tungurahua: Stream on the Río Negro–Río Verde road (01°24'24" S, 78°15'19" W; 1423 m).	EU663350	EU662991	EU663086
Chimerella mariaelenae	MVTIS28553	Ecuador: Provincia Tungurahua: Stream on the Río Negro–Río Verde road (01°24'24" S, 78°15'19" W; 1423 m).	OQ888214	OQ888205	—
Chimerella mariaelenae	MVTIS28546	Ecuador: Provincia Tungurahua: Stream on the Río Negro–Río Verde road (01°24'24" S, 78°15'19" W; 1423 m).	OQ888213	OQ888204	—
Chimerella mira	MUSM40278	Peru: Río Patay Rondos, Provincia Leoncio Prado, Departamento Huánuco	—	—	—
Chimerella mira	FGZC6233	Peru: Río Patay Rondos, Provincia Leoncio Prado, Departamento Huánuco	OQ888216	OQ888207	—
Chimerella mira	FGZC6215	Peru: Río Patay Rondos, Provincia Leoncio Prado, Departamento Huánuco	OQ888215	OQ888206	—
Cochranella erminea	MHNC 13932 (AJC 2772)	Peru: Departamento Amazonas: La Oliva (5°18'3.86"S, 78°23'44.57"W; 682 m)	KM068249	KM068258	—
Cochranella erminea	MNCN 45949 (AJC 2735)	Peru: Departamento Amazonas: La Oliva (5°18'3.86"S, 78°23'44.57"W; 682 m)	KM068248	KM068257	—
Cochranella erminea	CORDIBI 10477	Peru: Departamento San Martín: 28 km S – from Juanjui (7°25'38.62"S, 76°39'53.28"W; 366 m)	—	KM068264	—
Cochranella erminea	MHNC 7247	Peru: Departamento Junin: Prov Satipo: Dist Mazamari: Valle de Tsiriari, Catarata Arco Iris (11°19'35.05" S, 74°30'46.1" W; 640 m)	KF639762	KF534360	HG764786
Cochranella euknemos	CH 5109	Panama: Provincia Coclé: Cerro Escaliche, Quebrada Escaliche.	EU663367	EU663008	EU663102
Cochranella euknemos	AJC 1687	Darien, Distrito de Pinogana, Cana, Main Camp (7.756 N, 77.684 W)	—	KR863138	—
Cochranella euknemos	CH 6423	Panama: Darien, Distrito de Pinogana, Cloud Forest- Camp (7.762 N, 77.724 W)	—	KR863136	—
Cochranella euknemos	CH 6696	Panama: Darien, Distrito de Pinogana, Cloud Forest- Camp (7.762 N, 77.724 W)	—	KR863141	—
Cochranella euknemos	CH 6864	Panama: Darien, Distrito de Pinogana, Cloud Forest- Camp (7.762 N, 77.724 W)	—	KR863140	—
Cochranella euknemos	CH 6440	Panama: Darien, Distrito de Pinogana, Cloud Forest- Camp (7.762 N, 77.724 W)	—	KR863139	—
Cochranella euknemos	KRL 1055	Panama: Darien, Distrito de Pinogana, Cloud Forest- Camp (7.762 N, 77.724 W)	—	FJ784459	—
Cochranella granulosa	CH 5121	Panama: Provincia Coclé: Quebrada Guabalito, Palmarazo, Parque Nacional Omar Torrijos.	EU663369	EU663010	—
Cochranella granulosa	QCAZ 32769	Ecuador: Provincia Esmeraldas: 4 km N of Durango (1.042˚N, 78.1081˚W; 253 m).	MT225172	—	—
Cochranella granulosa	USNM 559082	Honduras: Departamento Gracias a Dios: Rus Rus (14°43' N, 82°27' W; 60 m).	EU663370	EU663010	EU663104
Cochranella granulosa	1033	Panama: rio Frijoles at Pipeline Rd, north of Gamboa Colón, ~80 m	—	EF107174	—
Cochranella granulosa	KRL 1011	Panama: rio Frijoles at Pipeline Rd, north of Gamboa Colón, ~80 m	—	FJ784455	—
Cochranella guayasamini	MHNC 13930 (AJC 2719)	Peru: Departamento San Martín: San Jose, Cainarachi valley (6°25'14.67"S, 76°17'28.47"W; 517 m)	KM068250	KM068259	—
Cochranella guayasamini	CORDIBI 8930 (ET 11 054) // ES NUMERO 8956	Peru: Departamento San Martín: San Jose, Cainarachi valley (6°25'14.67"S, 76°17'28.47"W; 517 m)	—	KM068265	—
Cochranella guayasamini	MHNC 13929 (AJC 2718)	Peru: San Martin: road Tarapoto-Yurimaguas stream before San Jose (06°25'16.7'' S, 76°17''28.5 W; 523 m)	KF639764	KF534362	—
Cochranella litoralis	QCAZ 27693	Ecuador: Provincia Esmeraldas: Stream near Durango (01º02'49" N, 78º37'05" W; 220 m).	EU663349	EU662990	EU663085
Cochranella mache	QCAZ 27747	Ecuador: Provincia Esmeraldas: Río Balthazar (00°58'28" N, 78°37'0.3" W; 645 m).	EU663373	EU663013	EU663107
Cochranella nola	CBG 1094	Bolivia: Departamento Cochabamba: Villa Fatima, 700 m	EU663375	EU663015	EU663109
Cochranella nola	CBG 814	Bolivia: Departamento La Paz: Boquerón (15°3606300 S, 67°2006000 W; 1000 m)	EU663376	EU663016	EU663110
Cochranella nola	CBG 1096	Bolivia: Cochabamba: Chapare: Repechón (17º06'S, 65º30'W; 500 m)	EU663381	EU663021	EU663115
Cochranella resplendens	QCAZ 3809	Ecuador: Provincia Napo: Reserva Yachana (00˚52'21.71" S, 77˚14'13.43" W; 300–350 m)	—	—	MT225129
Cochranella resplendens	MHUA A9540	El Eden, vereda San Antonio, municipality of Alejandría, department of Antioquia (6°22’2.1” N, 75°1’38.03” W, 1309 m)	—	KY347027	—
Cochranella resplendens	MHUA A9140	Finca El Chaquiral, vereda El Retiro, municipality of Anorí, Department of Antioquia (6°58’56.06”N, 75°7’48.72” W, 1699 m)	—	KY347026	—
Cochranella resplendens	QCAZ 38088	Ecuador: Provincia Morona Santiago, stream tributary of río Napinaza, 6.6 km north towards Macas from parque central de Limón (-2.92665, -78.40701; 1100 m)	KF639763	KF534361	HG764787
Espadarana andina	AJC 3387	Colombia: Santander, Puente Nacional	—	KP149447	—
Espadarana andina	AJC 2302	Colombia: Santander, Puente Nacional, Quebrada 'La Resbaladera'	—	KP149354	—
Espadarana andina	JMG 366	Venezuela: Estado de Mérida: Quebrada Azul, on the road between La Azulita and El Hato (08°41'13" N, 71°29'55" W).	EU663335	EU662976	EU663072
Espadarana andina	MHNLS 17206	Venezuela: Estado de Mérida: Quebrada Azul, on the road between La Azulita and El Hato (08°41'13" N, 71°29'55" W).	—	—	—
Espadarana audax	QCAZ 48202	Ecuador: Provincia Zamora Chinchipe: Cordillera del Cóndor, Centro Shuar El Tink, ca. 1050 m	—	—	MT225130
Espadarana audax	QCAZ 37871	Ecuador: Provincia Morona Santiago: Gral. Leonidas Plaza Gutiérrez (Limón), stream tributary of río Napinaza, 6.6 km north towards Macas (-2.92665, -78.40701; 1100 m)	—	KF534355	—
Espadarana audax	QCAZ 41653	Ecuador: Provincia Zamora Chinchipe: Miazi Alto, downstream river of basecamp (-4.25026, -78.61746; 1250 m)	—	HG764782	HG764782
Espadarana audax	QCAZ 23910	Ecuador: Morona Santiago: La “Y” (bifurcación desde Gualaquiza via a Cusuco y a Paquisha; 3.43236 S, 78.60449, 835 m).	MT225173	MT225187	MT225131
Espadarana audax	QCAZ 29439	Ecuador: Provincia Morona Santiago: 6.6 km de Limón vía Macas (2.926 S, 78.407 W)	MT225174	—	—
Espadarana audax	JD-2011-07	Peru: Amazonas: Qbda Goca on Yambrasbamba road, about 1 km N from road entrance (-5.764106 S, -77.912921 W; 1711 m)	—	KF534357	—
Espadarana callistomma	QCAZ 33514	Ecuador: Provincia Esmeraldas: 4 km N of Durango (1.02832 N, 77.595 W; 253 m).	MT225175	MT225188	MT225132
Espadarana callistomma	QCAZ 28555	Ecuador: Provincia Esmeraldas: Stream affluent of Río Bogotá, nearby San Francisco de Bogotá (01˚05'13.8" N, 78˚41'25.8" W; 83 m).	EU663340	EU662981	EU663076
Espadarana durrellorum	QCAZ 47909	Ecuador: Provincia Napo Comunidad Ñukanchi Allpa, cabecera del río Canoayacu (-0.99965 -77.39619; 403 m)	—	KF534356	HG764784
Espadarana durrellorum	QCAZ 27832	Ecuador: Provincia Sucumbíos: Zábalo Familia Criollo (-0.318133333, -75.76625; 220 m)	KF639756	—	—
Espadarana prosoblepon	QCAZ 22416	Ecuador: Provincia Esmeraldas: Reserva Ecológica Bilsa, Río Agucacatal (0.34694 N, 79. 71 W; 500 m)	MT225176	—	MT225133
Espadarana prosoblepon	QCAZ 28796	Ecuador: Provincia Guayas: Reserva Loma Alta, conexión entre el río El Chorrillo y el comienzo del sendero La Mona	MT225177	—	MT225134
Espadarana prosoblepon	QCAZ 51400	Ecuador: Provincia Guayas: Reserva Loma Alta, conexión entre el río El Chorrillo y el comienzo del sendero La Mona	—	MT018469	MT025732
Espadarana prosoblepon	CH 6863	Panama: Distrito de Panamá, Corregimiento de Chilibre, Estación Río Chico de la ACP, Río Chagres sur, arriba del lago Alajuela (9.265 N, 79.508 W)	—	KR863246	—
Espadarana prosoblepon	CH 6435	Panamá: Darien, Distrito de Pinogana, Río Cana (7.762 N 77.724 W)	—	KR863234	—
Espadarana prosoblepon	MVZ 149741	Costa Rica: Provincia Puntarenas: Monteverde (10.3000 N, 84.8167 W).	—	—	AY286061
Espadarana prosoblepon	UCR 17102	Costa Rica: Provincia Cartago: Cantón Paraíso: Distrito Cachí: Bajos de Cachí (09˚50'2.4" N; 83˚48'22.32" W; 1010 m).	EU663354	EU662995	—
Espadarana sp.	MHUA 4099	Colombia: Departamento Antioquia: Municipio Anorí: Vereda El Retiro: finca El Chaquiral (6°58'00"N, 75°7'50"W, 1730 m).	EU663355	EU662996	EU663090
Hyalinobatrachium adespinosai	ZSFQ 1647	Ecuador: Tungurahua, San Jacinto River (1.3447°S, 78.1814°W)	—	MN604038	—
Hyalinobatrachium adespinosai	ZSFQ 1648	Ecuador: Tungurahua, San Jacinto River (1.3447°S, 78.1814°W)	—	MN604036	—
Hyalinobatrachium adespinosai	ZSFQ 1650	Ecuador: Tungurahua, San Jacinto River (1.3447°S, 78.1814°W)	—	MN604039	—
Hyalinobatrachium adespinosai	ZSFQ 1651	Ecuador: Tungurahua, San Jacinto River (1.3447°S, 78.1814°W)	—	MN604037	—
Hyalinobatrachium anachoretus	CORBIDI 10472 (ET-11-002)	Peru: Departamento San Martín: Puente Nieva (5°40'39.06"S, 77°46'23.99"W, 2001 m)	KM068300	KM068254	—
Hyalinobatrachium anachoretus	CORBIDI 10462 (ET-11-001)	Peru: Departamento San Martín: Puente Nieva (5°40'39.06"S, 77°46'23.99"W, 2001 m)	—	KM068268	—
Hyalinobatrachium aureoguttatum	QCAZ 32105	Ecuador: Provincia Esmeraldas: 2 km E San Francisco, on the road San Francisco–Durango (01°05'09" N, 78°41'26" W; 63 m).	EU663391	EU663032	EU663124
Hyalinobatrachium aureoguttatum	MZUTI 4327	Ecuador: Provincia Esmeraldas: 2 km E San Francisco, on the road San Francisco–Durango (01°05'09" N, 78°41'26" W; 63 m).	—	OK383433	—
Hyalinobatrachium aureoguttatum	ZSFQ 1541	Ecuador: Provincia Esmeraldas: 2 km E San Francisco, on the road San Francisco–Durango (01°05'09" N, 78°41'26" W; 63 m).	—	OK383421	—
Hyalinobatrachium bergeri	MHNC 5676; MNCN/ADN 5547	Peru: Deptartamento Cusco: Provincia Ouispicanchis: 6.1 km from Puente Fortaleza towards Quincemil (13º11'09.5" S, 70º34'50.1" W; 464 m).	EU663392	EU663033	EU663125
Hyalinobatrachium bergeri	MHNCP 5713	Peru: Deptartamento Cusco: Provincia Ouispicanchis: 6.1 km from Puente Fortaleza towards Quincemil (13º11'09.5" S, 70º34'50.1" W; 464 m).	—	GQ142062	—
Hyalinobatrachium bergeri (aff)	MTD 46305	Peru: Departamento Pasco: km 34 on the Oxapampa–Yaupi road (10°44'44.4" S, 75°30'02.2" W; 1770 m).	EU663393	EU663026	EU663119
Hyalinobatrachium bergeri (aff)	MHNC 5577	Kiñancaroni, Qda Yanari,RCM, Bajo Urubamba, Dist. Echarate, Prov. La Convencion, Dpto. Cusco 73°21'49''W, 11°34'96.2'S': 460	—	—	—
Hyalinobatrachium cappellei	MHNLS 16475, 17125	Venezuela: Estado Bolívar: 13 km S Las Claritas, on the road Las Claritas–Santa Elena de Uairén (MHNLS 16475). Venezuela: Estado Bolivar: San Ignacio de Yuraní: Quebrada de Jaspe (04°55' N, 61°05'W; 800–1000 m, MHNLS 17125).	EU663401	EU663040	EU663132
Hyalinobatrachium cappellei	MHNLS 17125	Venezuela: Estado Bolívar: 13 km S Las Claritas, on the road Las Claritas–Santa Elena de Uairén (MHNLS 16475). Venezuela: Estado Bolivar: San Ignacio de Yuraní: Quebrada de Jaspe (04°55' N, 61°05'W; 800–1000 m, MHNLS 17125).	—	JN870852	—
Hyalinobatrachium carlesvilai	CBG 1099	Bolivia: Cochabamba: Chapare: Repechón (17º06' S, 65º30' W; 500 m)	EU663388	EU663030	EU663122
Hyalinobatrachium carlesvilai	MHNC 13958	Bolivia: Cochabamba: Chapare: Repechón (17º06' S, 65º30' W; 500 m)	KM068255	KM068260	—
Hyalinobatrachium chirripoi	UCR 17424	Costa Rica: Provincia Limón: Aguas Zarcas, Cuenca del Río Banano.	EU663398	EU663037	EU663129
Hyalinobatrachium chirripoi	USNM 538586	Honduras: Departamento Olancho: Quebrada El Guasimo (14°35' N, 85°18' W; 140 m).	EU663399	EU663038	EU663130
Hyalinobatrachium chirripoi	AJC 1841	Panama: Provincia Darien: Cana	—	KF604294	—
Hyalinobatrachium colymbiphyllum	UCR 17423	Costa Rica: Provincia Puntarenas: Reserva Monteverde.	EU663400	EU663039	EU663131
Hyalinobatrachium colymbiphyllum	MAR 1010	Colombia: Departamento Chocó: Municipio Unguia: Corregimiento de Bilbao: foothills of Cerro Tacarcuna, ca 200 m.	KM068297	KM068297	—
Hyalinobatrachium colymbiphyllum	CH 6844	Panama: Río Chico	—	KF604295 (es COI)	—
Hyalinobatrachium colymbiphyllum	KRL 1140	Panama (8.667 N, 80.592 W)	—	FJ784471	—
Hyalinobatrachium colymbiphyllum	KRL 0727	Panama (8.667 N, 80.592 W)	—	FJ784346	—
Hyalinobatrachium colymbiphyllum	KRL 1159	Panama (8.667 N, 80.592 W)	—	FJ784475	—
Hyalinobatrachium colymbiphyllum	KRL 1424	Panama (8.667 N, 80.592 W)	—	FJ784527	—
Hyalinobatrachium duranti	MHNLS 16493, 17164	Venezuela: Estado Mérida: El Chorotal Alto, on the road between Mérida and La Azulita, 2100 m (MHNLS 16493). Venezuela: Estado Mérida: La Mucuy (08°37' N, 71°03' W; 2400 m; MHNLS 17164)	EU663402	EU663041	EU663133
Hyalinobatrachium esmeralda	LSB 384	Colombia: Departamento Boyaca: Pajarito, Pajarito, quebrada la Colonera	—	KP149361	—
Hyalinobatrachium fleischmanni	USNM 559092	Honduras: Departamento Gracias a Dios: Rus Rus Biological Reserve (14°43' N, 82°27' W; 60 m).	EU663406	EU663045	EU663137
Hyalinobatrachium fleischmanni	JAC 21365	Mexico: Oaxaca: Carretera San José Pacífico-Candelaria Loxicha, 480 m.	DQ283453	DQ283453	—
Hyalinobatrachium fleischmanni	MVZ 207146	Costa Rica: Provincia Guanacaste: trail Casa mengo to Casa Frank, first stream N of summit of trail, Volcán Cacao.	JX564869	JX564869	JX564869
Hyalinobatrachium fragile	MHNLS 17161	Venezuela: Estado Cojedes: Road Manrique-La Sierra (09°52'52.3" N, 68°33'03.3" W; 530 m).	EU663407	EU447286	EU663138
Hyalinobatrachium guairarepanense (cf)	MIZA 0281	Venezuela: Estado Aragua: Choroní: north versant of Parque Nacional Henri Pittier, road Maracay-Choroní, 9 km of Puerto Colombia, Los Cerritos, 180 m	KF639765	KF534363	HG764788
Hyalinobatrachium iaspidiense	MHNLS 17126	Venezuela: Estado Bolivar: San Ignacio de Yuraní: Quebrada de Jaspe (04°55' N, 61°05'W; 800–1000 m; MHNLS 17126). French Guiana: Cayenne: Aya, Trinité (4°37' N, 53°25' W; 140 m; MTD 48145)	EU663408	EU663047	EU663139
Hyalinobatrachium ibama	MAR 503	Colombia: Departamento de Santander: Municipio Playa de Belén: Vereda Piritama: Quebrada Piritama, 1780 m.	EU663409	EU663048	EU663140
Hyalinobatrachium kawense	MNHN 2011.0119, MTD 48144	French Guiana: Cayenne: Rivière de Kaw (4°36'33'' N, 52°3'25'' W, 1 m; MNHN 2011.0119). French Guiana: Crique Gabrielle (4°41' N, 52°18' W, 2 m; MTD 48144)	EU663387	EU663029	EU663121
Hyalinobatrachium mashpi	DHMECN13967	Ecuador: Pichincha, Mashpi, San Vicente River (0.16334 N, 78.86736 W)	OQ418104	OQ418105	—
Hyalinobatrachium mashpi	MZUTI 3921	Ecuador: Pichincha, Mashpi, San Vicente River (0.16334 N, 78.86736 W)	—	OK383432	—
Hyalinobatrachium mashpi	CJ 11644	Ecuador: Pichincha, Mashpi, San Vicente River (0.16334 N, 78.86736 W)	—	OK383436	—
Hyalinobatrachium mondolfii	MHNLS 17119	Venezuela: Delta Amacuro: Slopes of Serranía de Imatáca, first stream of Caño Acoima, tributary of río Grande (08°22' N, 61°32' W; 15 m).	EU663411	EU663050	EU663142
Hyalinobatrachium mondolfii	CBF 6453	Venezuela: Delta Amacuro: Slopes of Serranía de Imatáca, first stream of Caño Acoima, tributary of río Grande (08°22' N, 61°32' W; 15 m).	JF266567	JF266569	—
Hyalinobatrachium muiraquitan	LZA 841	Brazil: Pará: Vitória do Xingu: Vitoria farm (02°58' S, 52°13' W)	—	KY310571	—
Hyalinobatrachium muiraquitan	LZA 844	Brazil: Pará: Vitória do Xingu: Vitoria farm (02°58' S, 52°13' W)	—	KY310570	—
Hyalinobatrachium munozorum	QCAZ 33261	Ecuador: Provincia Pastaza: Finca km 6 vía San Ramón-El Triunfo (1.355S, 77.86456)	—	—	MT225135
Hyalinobatrachium munozorum	QCAZ 31056	Ecuador: Provincia Zamora Chinchipe: Destacamento Militar Shaime, 920 m.	EU663395	EU663034	EU663126
Hyalinobatrachium munozorum	NMP6V 74059	Ecuador: Provincia Zamora Chinchipe: Destacamento Militar Shaime, 920 m.	JF266568	JF266570	—
Hyalinobatrachium nouns	MZUTI 3299	Ecuador: Imbabura, Toisan, Bosque Protector Los Cedros (0.310 N, 78.781 W)	—	OK383422	—
Hyalinobatrachium nouns	ZSFQ 3906	Ecuador: Imbabura, Toisan, Bosque Protector Los Cedros (0.310 N, 78.781 W)	—	OK383423	—
Hyalinobatrachium nouns	ZSFQ 0537	Ecuador: Imbabura, Toisan, Bosque Protector Los Cedros (0.310 N, 78.781 W)	—	OK383424	—
Hyalinobatrachium orientale	MHNLS 17878, 17117	Venezuela: Estado Sucre: Península de Paria, Cerro Humo (10°41' N, 61°37' W; 850 m; MHNLS 17878). Venezuela: Estado Monagas: Cueva del Guacharo (10°10'27'' N, 63°33'03'' W; 1065 m; MHNLS 17117).	EU663413	EU447289	EU663144
Hyalinobatrachium orientale	MHNLS 17117	Venezuela: Estado Sucre: Península de Paria, Cerro Humo (10°41' N, 61°37' W; 850 m; MHNLS 17878). Venezuela: Estado Monagas: Cueva del Guacharo (10°10'27'' N, 63°33'03'' W; 1065 m; MHNLS 17117).	—	EU447283	—
Hyalinobatrachium orocostale	MHNLS 17247	Venezuela: Estado Guárico: Cerro Platillón, southern slope, Hacienda Picachito, main creek (09°51' 23" N, 67°30' 09.1" W; 1500 m).	EU663414	EU447284	EU663145
Hyalinobatrachium pallidum	MHNLS 17881, 17238	Venezuela: Estado Barinas: San Isidro (08°50'05" N, 70°34'41" W; 1500 m; 17881). Venezuela: Estado Táchira: Road from Sabana Grande to La Grita, Quebrada Guacharaquita (08°10'02.8" N; 71°58'44.2" W; 1650 m; MHNLS 17238).	EU663396	EU663035	EU663127
Hyalinobatrachium pallidum	MHNLS 17238	Venezuela: Estado Barinas: San Isidro (08°50'05" N, 70°34'41" W; 1500 m; 17881). Venezuela: Estado Táchira: Road from Sabana Grande to La Grita, Quebrada Guacharaquita (08°10'02.8" N; 71°58'44.2" W; 1650 m; MHNLS 17238).	EU663415	EU663052	EU663146
Hyalinobatrachium pellucidum	QCAZ 29438	Ecuador: Provincia de Morona Santiago: km 6.6 on the Limón–Macas road.	EU663397	EU663036	EU663128
Hyalinobatrachium pellucidum (aff)	MHNC 13930 (MAR 2195)?	Colombia: Dpartamento Boyacá: Municipio Chivor, km 6.4 on the Santa María-Chivor road, ca 1400 m	KM068296	KM068259	—
Hyalinobatrachium pellucidum	MHNCP 4880	Peru: Cusco: La Convención: Río Kimbiri, Comunidad Machiguenga Pomereni (12°35'26.5"S, 73°41'36.8"W, 1100 m)	—	GQ142065	—
Hyalinobatrachium talamancae	CH 5330	Panama: Provincia Coclé: Río Indio.	EU663418	EU663054	EU663149
Hyalinobatrachium tatayoi	MHNLS 17174	Venezuela: Estado Zulia: stream near Tokuko (09° 50' 30.6" N, 72° 49' 13.6" W; 301 m).	EU663419	EU663055	EU663150
Hyalinobatrachium taylori	MHNLS 17141	Venezuela: Estado Bolivar: Salto Karuay (05°41'27" N, 61°51'40" W; 900 m).	EU663420	EU663056	EU663151
Hyalinobatrachium tricolor	MNCN 44828	French Guiana: Cambior, Kaw (4°32' N, 52°13' W; 10 m)	—	JN870874	HG764789
Hyalinobatrachium tricolor	MNHN 2011.0116	French Guiana: Crique Wapou (4°26' N, 52°9' W; 2 m)	EU663386	EU663027	—
Hyalinobatrachium valerioi	UCR 17418	Costa Rica: Provincia Puntarenas: Rincón de Osa.	EU663421	EU663057	EU663152
Hyalinobatrachium vireovittatum	CH 6443	Panama: Provincia Darien: Cana	—	KF604303	—
Hyalinobatrachium yaku	MZUTI 5001	Ecuador: Provincia Pastaza: stream affluent of the Kallana river (1.4696°S, 77.2784°W, 325 m), nearby the Kichwa community of Kallana.	MF002067	MF002065	MF002063
Hyalinobatrachium yaku	MZUTI 5002	Ecuador: Provincia Pastaza: stream affluent of the Kallana river (1.4696°S, 77.2784°W, 325 m), nearby the Kichwa community of Kallana.	MF002068	MF002066	MF002064
Hyalinobatrachium sp.	MIZA 317	Venezuela: Estado Aragua: Parque Nacional Henri Pittier, Estación Biológica Rancho Grande, 1000 m.	EU663417	EU447290	EU663148
Hyalinobatrachium sp.	MAR 2147	Colombia: Departamento Risaralda, Municipio Pueblo Rico , quebrada San José on the way to Villa Claret, ca. 1400 m	KM068298	KM068298	—
Hyalinobatrachium sp.	MAR 2222	Colombia, departamento Valle del Cauca, Municipio Buenaventura, corregimiento San Cipriano, ca 200 m. Collected by Beatriz E. Velásquez	KM068299	KM068299	—
Ikakogi tayrona	MAR 544	Colombia: Departamento Magdalena, Sierra Nevada de Santa Marta: road to San Lorenzo, 1800 m.	EU663356	EU662997	EU663091
Ikakogi tayrona	MAR 545	Colombia: Departamento Magdalena, Sierra Nevada de Santa Marta: road to San Lorenzo, 1800 m.	EU663357	EU662998	EU663092
Nymphargus anomalus	QCAZ 41312	Ecuador: Provincia Napo: Pacto Sumaco, Volcán Sumaco (-0.61497, -77.59065; 1770 m)	—	KF534364	HG764790
Nymphargus anomalus	QCAZ 45703	Ecuador: Provincia Pastaza: Río Challuwa Yaku (-1.26764, -78.04797; 1668 m)	—	—	—
Nymphargus anomalus	QCAZ 45702	Ecuador: Provincia Pastaza: Río Challuwa Yaku (-1.26764, -78.04797; 1668 m)	MH746585	MH746559	—
Nymphargus balionotus	JMG 0798	Ecuador: Pichincha, Mindo	MH746564	MH746538	—
Nymphargus balionotus	JMG0796	Ecuador: Pichincha, Mindo	MH746563	MH746537	—
Nymphargus balionotus	JMG0607	Ecuador: Pichincha, Mindo	MH746562	MH746536	—
Nymphargus bejaranoi	MNK 5242	Bolivia: Santa Cruz, Caballero, Canton San Juan, Amboro National Park	AY843576	AY843576	—
Nymphargus bejaranoi	CBG 1488	Bolivia: Departamento Cochabamba: Chaquisacha (17°41' S, 65°25' W; 1500 m).	EU663422	EU663059	EU663155
Nymphargus buenaventura	MECN 10902	Ecuador: El Oro, Piñas, Reserva Buenaventura (03° 38′ S, 79° 45′ W)	—	—	MT733055
Nymphargus buenaventura	QCAZ 54825	Ecuador: El Oro, Piñas, Reserva Buenaventura (03° 38′ S, 79° 45′ W)	—	MT734665	MT733052
Nymphargus cariticommatus	MZUTI 1417 (ANF 634)	Ecuador: Provincia Morona Santiago: Camino entre Plan de Milagro y Gualaceo (3.00774 S, 78.53318 W, 2159 m)	MH746580	MH746554	MT225139
Nymphargus cariticommatus	MRy 544	Ecuador: Provincia Zamora Chinchipe: Shucos, on the old road from Loja to Zamora	MH746581	MH746555	MT225140
Nymphargus cariticommatus	QCAZ54871	Ecuador: Provincia Zamora Chinchipe: Shucos, on the old road from Loja to Zamora	—	MT734667	MT733054
Nymphargus cariticommatus	QCAZ54870	Ecuador: Provincia Zamora Chinchipe: Shucos, on the old road from Loja to Zamora	—	MT734666	MT733053
Nymphargus chancas	CORBIDI 10471	Peru: Departamento San Martín: stream 3 km – E from Lejia, near Abra Tangarana (6° 19.373'S, 76°41.726'W; 1007 m)	—	KM068277	—
Nymphargus chancas	CORBIDI 14148	Peru: Departamento San Martín: stream 3 km – E from Lejia, near Abra Tangarana (6° 19.373'S, 76°41.726'W; 1007 m)	—	KM068278	—
Nymphargus chancas	CORBIDI 9197	Peru: Departamento San Martín: stream 3 km – E from Lejia, near Abra Tangarana (6° 19.373'S, 76°41.726'W; 1007 m)	ON614215	ON613534	—
Nymphargus chancas (aff)	QCAZ 41590	Ecuador: Provincia Zamora Chinchipe: Miazi Alto, stream of main river going up from basecamp (-4.25044, -78.61356; 1260 m)	KF639767	KF534365	HG764791
Nymphargus cochranae	QCAZ 22196	Ecuador: Provincia de Orellana: km 13 on Loreto–Coca road (0.5836 S, 77.234 W)	MH746584	MH746558	MT225141
Nymphargus cochranae	QCAZ 31113	Ecuador: Provincia Napo: Pacto Sumaco (00°43' S, 77°34' W; 1400 m).	EU663425	EU663061	EU663156
Nymphargus colomai	QCAZ 41590	Ecuador: Zamora Chinchipe, Miazi Alto (4.25044° S, 78.61356° W)	KF639767	HG764791	HG764791
Nymphargus garciae	KU 20801	Ecuador: Provincia Sucumbíos: 18 km E Santa Bárbara, 2550 m	AY326022	AY326022	—
Nymphargus grandisonae	QCAZ 16288	Ecuador: Provincia Pichincha: Quebrada Zapadores, 5 km ESE of Chiriboga on Chiriboga–Quito road (0.2375 S, 78.735278 W; 2010 m)	MH746574	—	MT225142
Nymphargus grandisonae	QCAZ 22310	Ecuador: Provincia Pichincha: Mindo Biology Station (00°04'40.8" S, 78º43'55" W; 1600 m).	EU663344	EU662985	EU663080
Nymphargus griffithsi (aff)	KU 202801	Ecuador: Provincia Carchi: ca. 5 km W La Gruel, 2340 m	AY326025	AY326025	—
Nymphargus griffithsi (aff)	KU 202796	Ecuador: Provincia Carchi: ca. 5 km W La Gruel, 2340 m	AY326025	AY326025	—
Nymphargus griffithsi	QCAZ 24824	Ecuador: Provincia Pichincha: La Victoria (1.6285 S, 77.9097 W; 2104 m)	MH830306	MH830302	—
Nymphargus griffithsi	QCAZ 24825	Ecuador: Provincia Pichincha: La Victoria (1.6285 S, 77.9097 W; 2104 m)	MT232661	MT232431	MT238202
Nymphargus griffithsi	MZUTI 99	Ecuador: Provincia Pichincha: Reserva Las Gralarias, Hercules Creek (0°01.529' S, 78°42.243' W; 2175 m).	MH830305	MH830301	MT225145
Nymphargus griffithsi	MZUTI 100	Ecuador: Provincia Pichincha: Reserva Las Gralarias, Hercules Creek (0°01.529' S, 78°42.243' W; 2175 m).	MH830303	MH830299	MT225146
Nymphargus lasgralarias (aff)	QCAZ 40177	Ecuador: Provincia Carchi: Chilma Bajo, Finca de Aníbal Pozo (0.8647 N, 78.0497 W; 2076)	—	—	MT225147
Nymphargus humdoldti	ZSFQ 0388	Ecuador: Napo, Volcán Sumaco	—	—	MT225154
Nymphargus humdoldti	QCAZ_45713	Ecuador: Napo, Volcán Sumaco	MH746587	—	MT225155
Nymphargus lasgralarias	QCAZ 42164	Ecuador: Provincia Imbabura: San Antonio de Cuellaje, Finca de Estuardo Ayala (0.4775 N, 78.56263 W)	MH746567	MH746542	MT225149
Nymphargus lasgralarias	MZUTI 95	Ecuador: Provincia Pichincha: Reserva Las Gralarias, Five Frog Creek (0°01.87' S, 78°42.358' W; 2150 m).	MH746568	MH746543	MT225150
Nymphargus lasgralarias	MZUTI 97	Ecuador: Provincia Pichincha: Reserva Las Gralarias, Five Frog Creek (0°01.87' S, 78°42.358' W; 2150 m).	MH746570	MH746545	MT225152
Nymphargus lasgralarias	QCAZ 31768	Ecuador: Provincia Imbabura: Santa Rosa, Reserva Biológica Alto Chocó (00°23' N, 78°26' W; 2100 m).	EU663426	EU663062	EU663157
Nymphargus lasgralarias	QCAZ 11689–90	Ecuador: Provincia Cotopaxi: Bosque Intengral Otonga (0.676 S, 76.397 W, 1950 m)	MH746572	MH746547	KF208514
Nymphargus lasgralarias	QCAZ 46012	Nanegal Grande (0.1167ºN, 78.6667ºW; 2300 m)	—	—	—
Nymphargus laurae	HMOA 1897	Ecuador: Napo, Volcán Sumaco	MZ820691	—	—
Nymphargus laurae	INABIO 15383	Ecuador: Napo, Volcán Sumaco	—	MZ831508	—
Nymphargus lindae	QCAZ 41071	Ecuador: Provincia Napo: Volcán Sumaco (0.61497ºS, 77.59065ºW; 1770 m)	—	—	—
Nymphargus lindae	QCAZ 45713	Ecuador: Provincia Pastaza: Río Yana Challuwa Yaku (1.26764ºS, 78.04797ºW; 1800–2400 m)	MH746583	MH746557	MT225138
Nymphargus lindae	QCAZ 41572	Ecuador: Provincia Pastaza: Río Yana Challuwa Yaku (1.26764ºS, 78.04797ºW; 1800–2400 m)	MH746582	MH746556	MT225137
Nymphargus manduriacu	JMG0616	Ecuador: Imbabura, Reserva Río Manduriacu (0.310755°N, 78.8569°W)	MH746566	MH746540	—
Nymphargus manduriacu	JMG0615	Ecuador: Imbabura, Reserva Río Manduriacu (0.310755°N, 78.8569°W)	MH746565	MH746539	—
Nymphargus manduriacu	JMG0622	Ecuador: Imbabura, Reserva Río Manduriacu (0.310755°N, 78.8569°W)	—	MH746541	—
Nymphargus mariae	QCAZ 37927, DFCH-USFQ D285	Ecuador: Provincia Pastaza: Villano, basecamp K4, tributary of río Lliquino (-1.72553, -78.98058; 400 m; QCAZ 37927); Ecuador: Provincia Napo: 45 E of Narupa, on the Hollín–Loreto road, 800 m, DFCH-USFQ D285.	KF639771	KF534368	HG764793
Nymphargus megacheirus	KU 143272	Ecuador: Provincia Napo: 16.5 km NNE Santa Rosa (00º13' S; 77º43' W; 1700 m).	EU663427	EU663063	EU663158
Nymohargus megistus	ZSFQ 3924	Ecuador: Pichincha, Mindo	MW327545	MZ314502	—
Nymohargus megistus	ZSFQ 4071	Ecuador: Pichincha, Mindo	MW327544	MZ314501	—
Nymphargus mixomaculatus	MTD 45200	Peru: Departamento Huánuco: Provincia Huánuco: Cordillera Carpish, vicinity of Caserío Carpish de Mayobamba (09º43'50" S, 76º06'46" W; 2625 m).	KF639768	EU663064	EU663159
Nymphargus ocellatus	GCI 363	Peru: Departamento Pasco: Provincia Oxapampa: Distrito Oxapampa: Chacos (UTM E461580–N8826212; 1977 m)	KF639769	KF534366	HG764792
Nymphargus pijao	ICN_60227	Colombia: El Tambo, department of Cauca (2°56′2′′N, 76°56′19′′W)	ON614125	ON614132	—
Nymphargus pijao	ARUQ_1377	Colombia: El Tambo, department of Cauca (2°56′2′′N, 76°56′19′′W)	ON614124	ON614131	—
Nymphargus pijao	JJS_032	Colombia: El Tambo, department of Cauca (2°56′2′′N, 76°56′19′′W)	ON614123	ON614129	—
Nymphargus pijao	ICN_59957	Colombia: El Tambo, department of Cauca (2°56′2′′N, 76°56′19′′W)	ON614126	—	—
Nymphargus pluvialis	MNCN/ADN 5004	Peru: Departamento. Ayacucho: Provincia La Mar: Quebrada 2.2 km from Toccate towards San Antonio (12º59'15.4" S, 73º39'18.5" W; 2250 m)	—	—	—
Nymphargus pluvialis	KU 173224	Peru: Departamento Cusco: Pistipata, Rio Umasbamba, 12 km SE Huyro, 1820 m	EU663428	EU663065	EU663160
Nymphargus posadae	QCAZ 25090	Ecuador: Provincia Napo:Estación Científica Yanayacu. 2100 m)	—	KF534367	—
Nymphargus posadae	QCAZ 26023	Ecuador: Provincia Napo: Yanayacu Biological Station (00º41' S, 77º53' W; 2100 m).	KF639770	—	—
Nymphargus rosada	MHUA 4308	Colombia: Departamento Antioquia: Municipio Anorí: Vereda El Retiro: Finca El Chaquiral (06˚58' N, 75˚7.83' W; 1732 m).	EU663429	EU663066	EU663161
Nymphargus siren	QCAZ 30977	Ecuador: Provincia Napo: tributary of the Río Salado, about 1 km upstream from the Río Coca (0.19167 S, 77.6997 W; 1410 m)	MH746588	—	MT225156
Nymphargus siren	KU 179171	Ecuador: Provincia Napo: 3.2 km NNE Oritoyacu (00º27' S, 77º52' W; 1910 m).	EU663430	EU663067	EU663162
Nymphargus spilotus	JD060-MAR1563	Colombia: Samaná	MH746590	MH746561	—
Nymphargus sucre	MZUTI 1421 (ANF 639)	Ecuador: Provincia Morona Santiago: Camino entre Plan de Milagro y Gualaceo (3.00774 S, 78.53318 W, 2159 m)	MH746578	MH746552	MT225157
Nymphargus sucre	MZUTI 1422 (ANF 640)	Ecuador: Provincia Morona Santiago: Camino entre Plan de Milagro y Gualaceo (3.00774 S, 78.53318 W, 2159 m)	MH746579	MH746553	MT225158
Nymphargus vicenteruedai	AAV 119	Colombia: Departamento Santander: Santuario de Fauna y Flora Guanentá–Alto Río Fonce, Río Cercados, 2650 m.	EU663424	EU663058	EU663154
Nymphargus wileyi	QCAZ 27435	Ecuador: Provincia Napo: Yanayacu Biological Station (00º41' S, 77º53' W; 2100 m).	EU663431	EU663068	EU663164
Nymphargus cochranae (aff)	QCAZ 31340	Ecuador: Provincia Zamora Chinchipe: Estación Cientifica San Francisco (03°58' S, 79°04' W; 1960 m)	EU663423	EU663060	EU663153
Rulyrana adiazeta	MAR 483	Colombia: Departamento Santander: Municipio Charala: Correjimiento de Virolín: Vereda El Reloj.	EU663361	EU663002	EU663096
Rulyrana flavopunctata (aff)	LSB 376	Colombia: Departamento Boyaca: Pajarito, Quebrada La Limona (5.294 N, 72.706 W)	—	KP149462	—
Rulyrana flavopunctata	QCAZ 32265	Ecuador: Provincia Morona Santiago: 7.6 W of 9 de Octubre (02°13'30.5" S, 78°17'25.6" W; 1715 m), on the 9 de Octubre–Guamote road.	EU663368	EU663009	EU663103
Rulyrana mcdiarmidi	QCAZ 26545	Ecuador: Provincia Morona Santiago: 6.6 kn N of Limón (2.92665 S, 78.407 W; 1013 m)	MT225183	—	MT225163
Rulyrana mcdiarmidi	MNCN/ADN 51730	NA	KY611470	KY611470	—
Rulyrana mcdiarmidi	CORBIDI- HE-2010- 6848	Peru: Departamento Amazonas: near village – of Cocachimba (6°3'44.28"S, 77°53'36.47"W; 1811 m)	—	KM068279	—
Rulyrana mcdiarmidi	CORBIDI 10470	Peru: Departamento Amazonas: north slope – of Utcubamba canyon, 11.3 km WNW from Pedro Ruiz (5°54'50.93"S, 78°4'35.20"W, 1077 m)	—	KM068281	—
Rulyrana mcdiarmidi	CORBIDI 10473	Peru: Departamento Amazonas: Quebrada – Goca on Yambrasbamba road (5°45'50.78"S, 77°54'46.52"W; 1711 m)	—	KM068280	—
Rulyrana saxiscandens	CORIDIBI-HE-2012-14149	Peru: Departamento San Martín: Ahuashiyacu waterfalls (6°27'19.69"S, 76°18'32.33"W; 797 m)	—	KM068290	—
Rulyrana saxiscandens	CORDIBI 14149	Peru: Departamento San Martín: Abra Tangarana (6°16'52.86"S, 76°43'57.86"W; 1047 m)	—	KM068285	—
Rulyrana saxiscandens	CORDIBI 10476	Peru: Departamento San Martín: Abra Tangarana (6°16'52.86"S, 76°43'57.86"W; 1047 m)	—	KM068291	—
Rulyrana saxiscandens	ET-10-124	Peru: Departamento San Martín: Ahuashiyacu waterfalls (6°27'19.69"S, 76°18'32.33"W; 797 m)	—	KM068284	—
Rulyrana saxiscandens	CORDIBI 14668	Peru: Departamento San Martín: 2 km E from Ahuashiyacu (6°27'30.28"S, 76°17'14.35"W; 988 m)	—	KM068289	—
Rulyrana saxiscandens	CORIDIBI-HE-2012-14152	Peru: Departamento San Martín: Ahuashiyacu waterfalls (6°27'19.69"S, 76°18'32.33"W; 797 m)	—	KM068283	—
Rulyrana saxiscandens	MNCN/ADN 51737	Peru: Departamento San Martin: Ahuashiyacu (6°27'19.69" S, 76°18'32.33" W; 797 m)	KF639772	KF534369	—
Rulyrana saxiscandens	MNCN/ADN 51751	Peru: Departamento San Martin: stream on east slope of Abra Tangarana, 3.5 km E Lejia (6°19'22.40" S, 76°41'43.55" W; 1003 m)	—	KF534370	—
Rulyrana spiculata	MHNSM 24867	Peru: Departamento Junin: Provincia Satipo: Distrito Llaylla: Vista Alegre (11°40’95’’ S, 74°64’92’’ W; 1340 m).	EU663382	EU663022	EU663116
Rulyrana spiculata	CBG 806	Bolivia: Departamento La Paz: Boquerón (15°3606300 S, 67°2006000 W; 1000 m)	EU663364	EU663006	EU663100
Rulyrana susatamai	MAR 337	Colombia: Departamento Tolima: Municipio Ibagué: Vereda El Tutumo: Finca La Magnolia, Quebrada El Coral, 1100 m.	EU663384	EU663024	EU663118
Rulyrana sp	EVACC023	Panama: Darien, Darien National Park, Cana (7.76223 N 77.7241 W)	—	KC014783	—
Rulyrana sp	ACA7839	Panama: Darien, Darien National Park, Cana (7.76223 N 77.7241 W)	—	KC014781	—
Sachatamia albomaculata	AJC 1755	Panama: Distrito de Chilibre, Urbanización de los Altos de Cerro Azul (9.231 N, 79.403 W)	—	KR863349	—
Sachatamia albomaculata	USNM 534151	Honduras: Departamento Gracias a Dios: Quebrada Machin (15°19'10" N, 85°17'30" W; 540 m).	EU663362	EU663003	EU663097
Sachatamia albomaculata	USNM 538584	Honduras: Departamento Olancho: Quebrada El Guasimo (14°35' N, 85°18' W; 140 m).	—	—	—
Sachatamia electrops	MHUA:A 9715	Colombia: Antioquia	KY611461	KY611462	—
Sachatamia ilex	AJC 1911	Panama: Distrito de Chepo: Corregimiento de Nargana: Refugio ANAM, Cerro Brewster 'hacia Cerro Guajaral'. Límite P.N. Chagres (9.32 N, 79.289 W)	—	KR863360	—
Sachatamia ilex	AJC 1956	Panama: Distrito de Chepo: Corregimiento de Nargana: Refugio ANAM, Cerro Brewster 'hacia Cerro Guajaral'. Límite P.N. Chagres (9.32 N, 79.289 W)	—	KR863358	—
Sachatamia ilex	AJC 1947	Panama: Distrito de Chepo: Corregimiento de Nargana: Refugio ANAM, Cerro Brewster 'hacia Cerro Guajaral'. Límite P.N. Chagres (9.32 N, 79.289 W)	—	KR863350	—
Sachatamia ilex	UCR 16861	Costa Rica: Provincia de Limón: Finca owned by Brian Kubicki.	EU663347	EU662988	EU663083
Sachatamia orejuela	QCAZ 45993	Ecuador: Provincia Imbabura: Buffer zone of Reserva Cotacachi-Cayapas, surroundings of Río Aguas Verdes (0.33101, -78.93152; 669 m)	KF639773	KF534371	HG764794
Sachatamia punctulata	MHUA 4071	Colombia: Departamento Antioquia: Municipio de Maceo: Vereda Las Brisas, Hacienda Santa Bárbara (06°32'49" N, 74°38'37" W; 520 m).	EU663378	EU663018	EU663112
Teratohyla adenocheira	LSUMZ H-17409	Brazil: Rondonia: Rio Formoso, Parque Estadual Guajara-Mirim, approx. 90 km N Nova Mamore (10°19' S, 64°33' W; 2 m)	KF639774	HG764795	HG764795
Teratohyla adenocheira	LSUMZ H-17463	Brazil: Rondonia: Rio Formoso, Parque Estadual Guajara-Mirim, approx. 90 km N Nova Mamore (10°19' S, 64°33' W; 2 m)	—	KF534372	—
Teratohyla amelie	QCAZ 37912	Ecuador: Provincia Pastaza: km 6 vía San Ramón-El Triunfo, Centro Ecológico Sancha Arajuno.	—	MT225192	MT225164
Teratohyla amelie	MHNC 5646 / MNCN ADN 20619	Peru: Departamento Cusco: Provincia Ouspicanchis: Stream 10 km from Quincemil towards Puerto Maldonado (13°12’03.6’’ S; 70°40’28.9’’ W; 572 m).	EU663365	EU663005	EU663099
Teratohyla midas	QCAZ 33226	Ecuador: Provincia Pastaza: Pomona, Estación Hola Vida, 837 m	MT225185	—	MT225169
Teratohyla midas	MNCN 45963	Ecuador: Provincia Pastaza: Pomona, Estación Hola Vida, 837 m	KM068253	KM068263	—
Teratohyla midas	KHJ	Ecuador: Provincia Napo: Jatun Sacha, 450 m.	EU663374	EU663014	EU663108
Teratohyla pulverata	USNM 538588	Honduras: Departamento Olancho: Matamoros (14°40' N, 85°23' W; 150 m).	EU663416	EU663053	EU663147
Teratohyla spinosa	CH 6780	Panama: Distrito de Chilibre, Urbanización de los Altos de Cerro Azul (9.231 N, 79.403 W)	—	KR863371	—
Teratohyla spinosa	AJC 1770	Panama: Distrito de Chilibre, Urbanización de los Altos de Cerro Azul (9.231 N, 79.403 W)	—	KR863370	—
Teratohyla spinosa	USNM 538863	Honduras: Departamento Olancho: Quebrada El Guasimo (14°35' N, 85°18' W; 140 m).	EU663383	EU663023	EU663117
Vitreorana antisthenesi	MHNLS 17909	Venezuela: Estado Aragua: Parque Nacional Henri Pittier, Estación Biológica Rancho Grande, 1000 m.	EU663390	EU663031	EU663123
Vitreorana antisthenesi	MHNLS 17050	Venezuela: Estado Aragua: Parque Nacional Henri Pittier, Estación Biológica Rancho Grande, 1000 m.	—	EU447287	—
Vitreorana baliomma	MCP14115	Brasil: Mata de Cabruca, Fazenda Novo Pau	MW366908	MW366912	—
Vitreorana baliomma	MCP14123	Brasil: Mata de Cabruca, Fazenda Novo Pau	MW366907	MW366911	—
Vitreorana castroviejoi	MHNLS 16446	Venezuela: Estado Sucre: Península de Paria, 2.5 km W and 3.2 km N of Macuro (10°41'32" N, 61°57'44" W; 580 m).	EU663363	EU663004	EU663098
Vitreorana castroviejoi	MHNLS 17310	Venezuela: Estado Sucre: Península de Paria, Cerro Humo (10°42' N, 62°37' W; 800 m).	KY611484	KY611484	—
Vitreorana eurygnatha	CFBHT02671b	Brazil: Minas Gerais, Itatiaia, Itamonte (22.359 S, 44.735 W)	—	KU495608	—
Vitreorana eurygnatha	CFBH 5729	Brazil: Estado Minas Gerais: Itamontes.	EU663404	EU663043	EU663135
Vitreorana eurygnatha	CFBHT15374	Brazil: Espirito Santo, Santa Teresa (19.904 S, 40.561 W)	MT771842	KU495606	MH988066
Vitreorana franciscana	MZUFV9970	Brazil:State of Minas Gerais: Serra da Canastra National Park, Vargem Bonita, Sao Francisco River, near base of Casca D’Anta waterfall (20°18'05" D, 46°31'19" W, 850 m)	—	—	—
Vitreorana gorzulae	MHNLS 16036	Venezuela: Estado Bolívar: Parque Nacional Canaima, Cuenca alta del río Cucurital, Atapare, (05°42' N, 62°33' W).	EU663343	EU662984	EU663079
Vitreorana gorzulae	MHNLS 17325	Venezuela: Estado Bolívar: Parque Nacional Canaima, Auyan-tepuy, Campamento Guayaraca (05°41’06’’ N, 62°31’32’’ W; 1005 m)	—	—	—
Vitreorana helenae	MHNLS 17139	Venezuela: Estado Bolivar: Salto Karuay (05°41'27" N, 61°51'40" W; 990 m).	EU663372	EU663012	EU663106
Vitreorana ritae	MB 165	French Guiana: Terrain Comté (4°39' N, 52°21 W; 3 m)	—	EU663017	—
Vitreorana ritae	MB 292	French Guiana: Cayenne: Aya, Trinité (4°37' N, 53°25' W; 140 m)	EU663377	—	EU663111
Vitreorana uranoscopa ahora parvula	CFBHT13096	Brazil: Rio de Janeiro, Rio de Janeiro (22.962 S, 43.289 W)	—	KU495614	—
Vitreorana parvula	CFBH7610	Brazil: Sao Paulo, Sao Luis do Paraitinga, PESM Santa Virginia	KY202833	—	—
Vitreorana parvula	CFBHT1257	Brazil: Sao Paulo, Sao Luis do Paraitinga, PESM Santa Virginia	KY202834	—	—
Vitreorana parvula	MTR 15819	Brazil: ES: Corrego do Viadinho, PARNA Caparaó	—	—	—
Vitreorana parvula	UFRGS 4381	Brazil: RGS: Nononai, rio Baú, near by the Albano-Machado hydroelectric	KF639776	—	—
Vitreorana parvula	UFRGS 4380/MAR 180	Brazil: RGS: Nononai, rio Baú, near by the Albano-Machado hydroelectric	—	KF639775	—
Allophryne relicta	CFBH 29209	Brazil: State of Bahia: Urucuca (14°35' S, 39°17' W, 90 m)	KF582053	KF582053	—
Allophryne resplendens	MZUNAP-01-605	Peru: Departamento Loreto: Provincia Ramon Castilla: Rio Yavari, Lago Preto (4°27'35.0'' S, 71°45'3.5'' W; 120 m)	JQ436697	JQ436698	—
Allophryne ruthveni	MAD 1852	Guyana: Pakatau Creek Camp	AY819328	—	AY819458
Allophryne ruthveni	MAD 1857	Guyana: Pakatau Creek Camp	—	EU662973	—
