# Supplementary material for: Evolutionary conservation hotspots: key areas for threatened Neotropical glassfrogs under climate change scenarios
Source: PeerJ. 2026 Apr 28;14:e21165. doi: 10.7717/peerj.21165 (PMC13134549; doi:10.7717/peerj.21165)
Supplement: Supplemental Information 3 [file peerj-14-21165-s003.xlsx]

## Sheet: Ecoregion
Current Scenario
Ecoregion	Species
Alto Paraná Atlantic forests	1
Amazon-Orinoco-Southern Caribbean mangroves	2
Apure-Villavicencio dry forests	1
Araucaria moist forests	1
Araya and Paria xeric scrub	2
Atlantic Coast restingas	1
Bahamian-Antillean mangroves	1
Bahia coastal forests	1
Bahia interior forests	1
Bolivian montane dry forests	1
Bolivian Yungas	2
Campos Rupestres montane savanna	1
Caribbean shrublands	1
Cauca Valley dry forests	5
Cauca Valley montane forests	17
Central Andean puna	1
Central Andean wet puna	1
Cerrado	1
Chocó-Darién moist forests	5
Cordillera Central páramo	2
Cordillera de Merida páramo	3
Cordillera La Costa montane forests	6
Cordillera Oriental montane forests	10
Eastern Cordillera Real montane forests	25
Guajira-Barranquilla xeric scrub	1
Guianan Highlands moist forests	3
Guianan lowland moist forests	1
Guianan savanna	1
La Costa xeric shrublands	5
Lara-Falcón dry forests	1
Lesser Antillean dry forests	1
Magdalena Valley dry forests	8
Magdalena Valley montane forests	16
Magdalena-Urabá moist forests	1
Marañón dry forests	2
Napo moist forests	3
Northern Andean páramo	16
Northwest Andean montane forests	29
Pantepui forests & shrublands	2
Patía valley dry forests	3
Peruvian Yungas	10
Santa Marta montane forests	1
Santa Marta páramo	1
Serra do Mar coastal forests	1
Sinú Valley dry forests	1
South American Pacific mangroves	1
Southern Andean Yungas	1
Southern Atlantic Brazilian mangroves	1
Southwest Amazon moist forests	2
Trinidad and Tobago dry forest	1
Trinidad and Tobago moist forest	1
Tumbes-Piura dry forests	1
Ucayali moist forests	2
Uruguayan savanna	1
Venezuelan Andes montane forests	4
Western Ecuador moist forests	1
Windward Islands moist forests	1
Scenario SSP245: CMCC-ESM2
Ecoregion	Species
Alto Paraná Atlantic forests	1
Amazon-Orinoco-Southern Caribbean mangroves	1
Araucaria moist forests	1
Bahamian-Antillean mangroves	1
Bahia interior forests	1
Campos Rupestres montane savanna	1
Caribbean shrublands	1
Cauca Valley dry forests	4
Cauca Valley montane forests	11
Central Andean puna	1
Central Andean wet puna	1
Chocó-Darién moist forests	5
Cordillera Central páramo	1
Cordillera de Merida páramo	2
Cordillera La Costa montane forests	3
Cordillera Oriental montane forests	7
Eastern Cordillera Real montane forests	11
Guajira-Barranquilla xeric scrub	1
Guianan lowland moist forests	1
La Costa xeric shrublands	3
Lesser Antillean dry forests	1
Magdalena Valley dry forests	2
Magdalena Valley montane forests	14
Magdalena-Urabá moist forests	1
Marañón dry forests	1
Napo moist forests	1
Northern Andean páramo	10
Northwest Andean montane forests	15
Pantepui forests & shrublands	1
Patía valley dry forests	1
Peruvian Yungas	2
Santa Marta montane forests	2
Santa Marta páramo	2
Serra do Mar coastal forests	1
Sinú Valley dry forests	1
South American Pacific mangroves	1
Southern Atlantic Brazilian mangroves	1
Trinidad and Tobago dry forest	1
Trinidad and Tobago moist forest	1
Tumbes-Piura dry forests	1
Venezuelan Andes montane forests	2
Western Ecuador moist forests	1
Windward Islands moist forests	1
Scenario SSP245: GISS-E2-1-G
Ecoregion	Species
Alto Paraná Atlantic forests	1
Amazon-Orinoco-Southern Caribbean mangroves	1
Araucaria moist forests	1
Atlantic Coast restingas	1
Bahamian-Antillean mangroves	1
Bahia coastal forests	1
Bahia interior forests	1
Bolivian montane dry forests	1
Bolivian Yungas	1
Campos Rupestres montane savanna	1
Caqueta moist forests	1
Caribbean shrublands	1
Cauca Valley dry forests	3
Cauca Valley montane forests	16
Central Andean puna	2
Central Andean wet puna	1
Chocó-Darién moist forests	4
Cordillera Central páramo	4
Cordillera de Merida páramo	3
Cordillera La Costa montane forests	3
Cordillera Oriental montane forests	9
Eastern Cordillera Real montane forests	19
Ecuadorian dry forests	1
Guajira-Barranquilla xeric scrub	1
Guianan lowland moist forests	1
La Costa xeric shrublands	3
Lesser Antillean dry forests	1
Magdalena Valley dry forests	4
Magdalena Valley montane forests	15
Marañón dry forests	1
Napo moist forests	2
Northern Andean páramo	15
Northwest Andean montane forests	22
Patía valley dry forests	2
Peruvian Yungas	3
Santa Marta montane forests	2
Santa Marta páramo	2
Serra do Mar coastal forests	1
Sinú Valley dry forests	1
South American Pacific mangroves	1
Southern Atlantic Brazilian mangroves	1
Trinidad and Tobago dry forest	1
Trinidad and Tobago moist forest	1
Tumbes-Piura dry forests	1
Venezuelan Andes montane forests	3
Western Ecuador moist forests	1
Windward Islands moist forests	1
Scenario SSP370: CMCC-ESM2
Ecoregion	Species
Alto Paraná Atlantic forests	1
Amazon-Orinoco-Southern Caribbean mangroves	1
Araucaria moist forests	1
Bahamian-Antillean mangroves	1
Bahia interior forests	1
Campos Rupestres montane savanna	1
Caribbean shrublands	1
Cauca Valley dry forests	2
Cauca Valley montane forests	11
Central Andean puna	1
Central Andean wet puna	1
Chocó-Darién moist forests	5
Cordillera Central páramo	1
Cordillera de Merida páramo	3
Cordillera La Costa montane forests	3
Cordillera Oriental montane forests	6
Eastern Cordillera Real montane forests	9
Guajira-Barranquilla xeric scrub	1
Guianan lowland moist forests	1
La Costa xeric shrublands	2
Lesser Antillean dry forests	1
Magdalena Valley dry forests	1
Magdalena Valley montane forests	13
Magdalena-Urabá moist forests	2
Napo moist forests	1
Northern Andean páramo	10
Northwest Andean montane forests	14
Pantepui forests & shrublands	1
Patía valley dry forests	1
Peruvian Yungas	2
Santa Marta montane forests	1
Santa Marta páramo	1
Serra do Mar coastal forests	1
Sinú Valley dry forests	1
South American Pacific mangroves	1
Southern Atlantic Brazilian mangroves	1
Trinidad and Tobago dry forest	1
Trinidad and Tobago moist forest	1
Tumbes-Piura dry forests	1
Venezuelan Andes montane forests	4
Western Ecuador moist forests	1
Windward Islands moist forests	1
Scenario SSP370: GISS-E2-1-G
Ecoregion	Species
Alto Paraná Atlantic forests	1
Amazon-Orinoco-Southern Caribbean mangroves	1
Araucaria moist forests	1
Atlantic Coast restingas	1
Bahamian-Antillean mangroves	1
Bahia coastal forests	1
Bahia interior forests	1
Bolivian montane dry forests	1
Bolivian Yungas	1
Campos Rupestres montane savanna	1
Caqueta moist forests	1
Caribbean shrublands	1
Cauca Valley dry forests	2
Cauca Valley montane forests	17
Central Andean puna	2
Central Andean wet puna	1
Chocó-Darién moist forests	5
Cordillera Central páramo	3
Cordillera de Merida páramo	2
Cordillera La Costa montane forests	3
Cordillera Oriental montane forests	8
Eastern Cordillera Real montane forests	18
Ecuadorian dry forests	1
Guianan lowland moist forests	1
La Costa xeric shrublands	2
Lara-Falcón dry forests	2
Lesser Antillean dry forests	1
Magdalena Valley dry forests	3
Magdalena Valley montane forests	17
Napo moist forests	2
Northern Andean páramo	15
Northwest Andean montane forests	24
Patía valley dry forests	2
Peruvian Yungas	2
Santa Marta montane forests	2
Santa Marta páramo	2
Serra do Mar coastal forests	1
Sinú Valley dry forests	1
South American Pacific mangroves	1
Southern Atlantic Brazilian mangroves	1
Trinidad and Tobago dry forest	1
Trinidad and Tobago moist forest	1
Tumbes-Piura dry forests	1
Venezuelan Andes montane forests	2
Western Ecuador moist forests	1
Windward Islands moist forests	1

## Sheet: Species
Current Scenario
Centrolene ballux
Cordillera Central páramo
Eastern Cordillera Real montane forests
Northern Andean páramo
Northwest Andean montane forests
Centrolene buckleyi
Cauca Valley montane forests
Chocó-Darién moist forests
Cordillera Central páramo
Cordillera de Merida páramo
Cordillera Oriental montane forests
Eastern Cordillera Real montane forests
Magdalena Valley montane forests
Marañón dry forests
Northern Andean páramo
Northwest Andean montane forests
Peruvian Yungas
Santa Marta montane forests
Santa Marta páramo
Venezuelan Andes montane forests
Centrolene geckoidea
Cauca Valley montane forests
Chocó-Darién moist forests
Cordillera Oriental montane forests
Eastern Cordillera Real montane forests
Magdalena Valley montane forests
Northern Andean páramo
Northwest Andean montane forests
Centrolene heloderma
Cordillera Central páramo
Eastern Cordillera Real montane forests
Northern Andean páramo
Northwest Andean montane forests
Centrolene huilensis
Eastern Cordillera Real montane forests
Northwest Andean montane forests
Centrolene lynchi
Northwest Andean montane forests
Centrolene medemi
Cauca Valley montane forests
Cordillera Oriental montane forests
Eastern Cordillera Real montane forests
Magdalena Valley montane forests
Northern Andean páramo
Northwest Andean montane forests
Centrolene pipilata
Cauca Valley montane forests
Eastern Cordillera Real montane forests
Magdalena Valley montane forests
Centrolene quindianum
Cauca Valley montane forests
Cordillera Oriental montane forests
Eastern Cordillera Real montane forests
Magdalena Valley montane forests
Northern Andean páramo
Northwest Andean montane forests
Centrolene sanchezi
Cauca Valley montane forests
Eastern Cordillera Real montane forests
Magdalena Valley montane forests
Northern Andean páramo
Northwest Andean montane forests
Centrolene solitaria
Eastern Cordillera Real montane forests
Magdalena Valley montane forests
Cochranella litoralis
Ecuadorian dry forests
Northwest Andean montane forests
South American Pacific mangroves
Western Ecuador moist forests
Hyalinobatrachium esmeralda
Cauca Valley montane forests
Cordillera Oriental montane forests
Eastern Cordillera Real montane forests
Northern Andean páramo
Northwest Andean montane forests
Patía valley dry forests
Hyalinobatrachium guairarepanense
Cordillera de Merida páramo
Cordillera La Costa montane forests
La Costa xeric shrublands
Venezuelan Andes montane forests
Hyalinobatrachium orientale
Amazon-Orinoco-Southern Caribbean mangroves
Bahamian-Antillean mangroves
Caribbean shrublands
Cordillera La Costa montane forests
Guianan lowland moist forests
La Costa xeric shrublands
Lesser Antillean dry forests
Trinidad and Tobago dry forest
Trinidad and Tobago moist forest
Windward Islands moist forests
Ikakogi tayrona
Cordillera Oriental montane forests
Guajira-Barranquilla xeric scrub
Santa Marta montane forests
Santa Marta páramo
Sinú Valley dry forests
Nymphargus anomalus
Cauca Valley montane forests
Eastern Cordillera Real montane forests
Magdalena Valley montane forests
Northwest Andean montane forests
Nymphargus balionotus
Northwest Andean montane forests
Nymphargus bejaranoi
Bolivian montane dry forests
Bolivian Yungas
Central Andean puna
Nymphargus buenaventura
Eastern Cordillera Real montane forests
Northwest Andean montane forests
Tumbes-Piura dry forests
Nymphargus cariticommatus
Cordillera Central páramo
Eastern Cordillera Real montane forests
Northern Andean páramo
Northwest Andean montane forests
Nymphargus garciae
Cauca Valley montane forests
Eastern Cordillera Real montane forests
Magdalena Valley montane forests
Northern Andean páramo
Northwest Andean montane forests
Nymphargus megistus
Cauca Valley montane forests
Northern Andean páramo
Northwest Andean montane forests
Nymphargus pluvialis
Central Andean puna
Central Andean wet puna
Peruvian Yungas
Nymphargus rosada
Cauca Valley dry forests
Cauca Valley montane forests
Chocó-Darién moist forests
Cordillera Oriental montane forests
Eastern Cordillera Real montane forests
Magdalena Valley dry forests
Magdalena Valley montane forests
Northern Andean páramo
Northwest Andean montane forests
Nymphargus ruizi
Cauca Valley dry forests
Cauca Valley montane forests
Eastern Cordillera Real montane forests
Magdalena Valley montane forests
Northern Andean páramo
Northwest Andean montane forests
Nymphargus siren
Cauca Valley montane forests
Eastern Cordillera Real montane forests
Magdalena Valley montane forests
Northern Andean páramo
Northwest Andean montane forests
Peruvian Yungas
Rulyrana adiazeta
Cauca Valley montane forests
Cordillera Oriental montane forests
Magdalena Valley dry forests
Magdalena Valley montane forests
Napo moist forests
Northwest Andean montane forests
Sachatamia electrops
Cauca Valley montane forests
Magdalena Valley dry forests
Magdalena Valley montane forests
Sachatamia punctulata
Caqueta moist forests
Cauca Valley dry forests
Cauca Valley montane forests
Chocó-Darién moist forests
Cordillera Oriental montane forests
Eastern Cordillera Real montane forests
Magdalena Valley dry forests
Magdalena Valley montane forests
Napo moist forests
Northern Andean páramo
Northwest Andean montane forests
Patía valley dry forests
Vitreorana antisthenesi
Cordillera de Merida páramo
Cordillera La Costa montane forests
La Costa xeric shrublands
Venezuelan Andes montane forests
Vitreorana parvula
Alto Paraná Atlantic forests
Araucaria moist forests
Atlantic Coast restingas
Bahia coastal forests
Bahia interior forests
Campos Rupestres montane savanna
Serra do Mar coastal forests
Southern Atlantic Brazilian mangroves
Scenario SSP245: CMCC-ESM2
Centrolene ballux
Northern Andean páramo
Northwest Andean montane forests
Centrolene buckleyi
Cauca Valley montane forests
Chocó-Darién moist forests
Cordillera Central páramo
Cordillera de Merida páramo
Cordillera Oriental montane forests
Eastern Cordillera Real montane forests
Magdalena Valley montane forests
Marañón dry forests
Northern Andean páramo
Northwest Andean montane forests
Peruvian Yungas
Santa Marta montane forests
Santa Marta páramo
Venezuelan Andes montane forests
Centrolene geckoidea
Cauca Valley dry forests
Cauca Valley montane forests
Cordillera Oriental montane forests
Magdalena Valley montane forests
Northern Andean páramo
Northwest Andean montane forests
Centrolene heloderma
Cauca Valley montane forests
Magdalena Valley montane forests
Northern Andean páramo
Northwest Andean montane forests
Centrolene huilensis
Eastern Cordillera Real montane forests
Magdalena Valley montane forests
Centrolene lynchi
Northwest Andean montane forests
Centrolene quindianum
Cauca Valley montane forests
Northern Andean páramo
Northwest Andean montane forests
Centrolene sanchezi
Eastern Cordillera Real montane forests
Magdalena Valley montane forests
Centrolene solitaria
Eastern Cordillera Real montane forests
Magdalena Valley montane forests
Cochranella litoralis
Chocó-Darién moist forests
Northwest Andean montane forests
South American Pacific mangroves
Western Ecuador moist forests
Hyalinobatrachium esmeralda
Cordillera Oriental montane forests
Northern Andean páramo
Hyalinobatrachium guairarepanense
Cordillera de Merida páramo
Cordillera La Costa montane forests
La Costa xeric shrublands
Venezuelan Andes montane forests
Hyalinobatrachium orientale
Amazon-Orinoco-Southern Caribbean mangroves
Bahamian-Antillean mangroves
Caribbean shrublands
Cordillera La Costa montane forests
Guianan lowland moist forests
La Costa xeric shrublands
Lesser Antillean dry forests
Pantepui forests & shrublands
Trinidad and Tobago dry forest
Trinidad and Tobago moist forest
Windward Islands moist forests
Ikakogi tayrona
Cordillera Oriental montane forests
Guajira-Barranquilla xeric scrub
Santa Marta montane forests
Santa Marta páramo
Sinú Valley dry forests
Nymphargus anomalus
Eastern Cordillera Real montane forests
Magdalena Valley montane forests
Nymphargus buenaventura
Eastern Cordillera Real montane forests
Northwest Andean montane forests
Tumbes-Piura dry forests
Nymphargus garciae
Cauca Valley montane forests
Eastern Cordillera Real montane forests
Magdalena Valley montane forests
Northern Andean páramo
Northwest Andean montane forests
Nymphargus pluvialis
Central Andean puna
Central Andean wet puna
Peruvian Yungas
Nymphargus rosada
Cauca Valley dry forests
Cauca Valley montane forests
Chocó-Darién moist forests
Cordillera Oriental montane forests
Eastern Cordillera Real montane forests
Magdalena Valley montane forests
Northern Andean páramo
Northwest Andean montane forests
Nymphargus ruizi
Cauca Valley dry forests
Cauca Valley montane forests
Chocó-Darién moist forests
Eastern Cordillera Real montane forests
Magdalena Valley montane forests
Northern Andean páramo
Northwest Andean montane forests
Nymphargus siren
Cauca Valley montane forests
Eastern Cordillera Real montane forests
Magdalena Valley montane forests
Northern Andean páramo
Northwest Andean montane forests
Rulyrana adiazeta
Cauca Valley montane forests
Cordillera Oriental montane forests
Magdalena Valley montane forests
Northwest Andean montane forests
Sachatamia electrops
Cauca Valley montane forests
Magdalena Valley dry forests
Magdalena Valley montane forests
Northwest Andean montane forests
Sachatamia punctulata
Cauca Valley dry forests
Cauca Valley montane forests
Chocó-Darién moist forests
Cordillera Oriental montane forests
Eastern Cordillera Real montane forests
Magdalena Valley dry forests
Magdalena Valley montane forests
Magdalena-Urabá moist forests
Napo moist forests
Northwest Andean montane forests
Patía valley dry forests
Vitreorana antisthenesi
Cordillera La Costa montane forests
La Costa xeric shrublands
Vitreorana parvula
Alto Paraná Atlantic forests
Araucaria moist forests
Bahia interior forests
Campos Rupestres montane savanna
Serra do Mar coastal forests
Southern Atlantic Brazilian mangroves
Scenario SSP245: GISS-E2-1-G
Centrolene ballux
Cordillera Central páramo
Eastern Cordillera Real montane forests
Northern Andean páramo
Northwest Andean montane forests
Centrolene buckleyi
Cauca Valley montane forests
Chocó-Darién moist forests
Cordillera Central páramo
Cordillera de Merida páramo
Cordillera Oriental montane forests
Eastern Cordillera Real montane forests
Magdalena Valley montane forests
Marañón dry forests
Northern Andean páramo
Northwest Andean montane forests
Peruvian Yungas
Santa Marta montane forests
Santa Marta páramo
Venezuelan Andes montane forests
Centrolene geckoidea
Cauca Valley montane forests
Chocó-Darién moist forests
Cordillera Oriental montane forests
Eastern Cordillera Real montane forests
Magdalena Valley montane forests
Northern Andean páramo
Northwest Andean montane forests
Centrolene heloderma
Cordillera Central páramo
Eastern Cordillera Real montane forests
Northern Andean páramo
Northwest Andean montane forests
Centrolene huilensis
Eastern Cordillera Real montane forests
Northwest Andean montane forests
Centrolene lynchi
Northwest Andean montane forests
Centrolene medemi
Cauca Valley montane forests
Cordillera Oriental montane forests
Eastern Cordillera Real montane forests
Magdalena Valley montane forests
Northern Andean páramo
Northwest Andean montane forests
Centrolene pipilata
Cauca Valley montane forests
Eastern Cordillera Real montane forests
Magdalena Valley montane forests
Centrolene quindianum
Cauca Valley montane forests
Cordillera Oriental montane forests
Eastern Cordillera Real montane forests
Magdalena Valley montane forests
Northern Andean páramo
Northwest Andean montane forests
Centrolene sanchezi
Cauca Valley montane forests
Eastern Cordillera Real montane forests
Magdalena Valley montane forests
Northern Andean páramo
Northwest Andean montane forests
Centrolene solitaria
Eastern Cordillera Real montane forests
Magdalena Valley montane forests
Cochranella litoralis
Ecuadorian dry forests
Northwest Andean montane forests
South American Pacific mangroves
Western Ecuador moist forests
Hyalinobatrachium esmeralda
Cauca Valley montane forests
Cordillera Oriental montane forests
Eastern Cordillera Real montane forests
Northern Andean páramo
Northwest Andean montane forests
Patía valley dry forests
Hyalinobatrachium guairarepanense
Cordillera de Merida páramo
Cordillera La Costa montane forests
La Costa xeric shrublands
Venezuelan Andes montane forests
Hyalinobatrachium orientale
Amazon-Orinoco-Southern Caribbean mangroves
Bahamian-Antillean mangroves
Caribbean shrublands
Cordillera La Costa montane forests
Guianan lowland moist forests
La Costa xeric shrublands
Lesser Antillean dry forests
Trinidad and Tobago dry forest
Trinidad and Tobago moist forest
Windward Islands moist forests
Ikakogi tayrona
Cordillera Oriental montane forests
Guajira-Barranquilla xeric scrub
Santa Marta montane forests
Santa Marta páramo
Sinú Valley dry forests
Nymphargus anomalus
Cauca Valley montane forests
Eastern Cordillera Real montane forests
Magdalena Valley montane forests
Northwest Andean montane forests
Nymphargus balionotus
Northwest Andean montane forests
Nymphargus bejaranoi
Bolivian montane dry forests
Bolivian Yungas
Central Andean puna
Nymphargus buenaventura
Eastern Cordillera Real montane forests
Northwest Andean montane forests
Tumbes-Piura dry forests
Nymphargus cariticommatus
Cordillera Central páramo
Eastern Cordillera Real montane forests
Northern Andean páramo
Northwest Andean montane forests
Nymphargus garciae
Cauca Valley montane forests
Eastern Cordillera Real montane forests
Magdalena Valley montane forests
Northern Andean páramo
Northwest Andean montane forests
Nymphargus megistus
Cauca Valley montane forests
Northern Andean páramo
Northwest Andean montane forests
Nymphargus pluvialis
Central Andean puna
Central Andean wet puna
Peruvian Yungas
Nymphargus rosada
Cauca Valley dry forests
Cauca Valley montane forests
Chocó-Darién moist forests
Cordillera Oriental montane forests
Eastern Cordillera Real montane forests
Magdalena Valley dry forests
Magdalena Valley montane forests
Northern Andean páramo
Northwest Andean montane forests
Nymphargus ruizi
Cauca Valley dry forests
Cauca Valley montane forests
Eastern Cordillera Real montane forests
Magdalena Valley montane forests
Northern Andean páramo
Northwest Andean montane forests
Nymphargus siren
Cauca Valley montane forests
Eastern Cordillera Real montane forests
Magdalena Valley montane forests
Northern Andean páramo
Northwest Andean montane forests
Peruvian Yungas
Rulyrana adiazeta
Cauca Valley montane forests
Cordillera Oriental montane forests
Magdalena Valley dry forests
Magdalena Valley montane forests
Napo moist forests
Northwest Andean montane forests
Sachatamia electrops
Cauca Valley montane forests
Magdalena Valley dry forests
Magdalena Valley montane forests
Sachatamia punctulata
Caqueta moist forests
Cauca Valley dry forests
Cauca Valley montane forests
Chocó-Darién moist forests
Cordillera Oriental montane forests
Eastern Cordillera Real montane forests
Magdalena Valley dry forests
Magdalena Valley montane forests
Napo moist forests
Northern Andean páramo
Northwest Andean montane forests
Patía valley dry forests
Vitreorana antisthenesi
Cordillera de Merida páramo
Cordillera La Costa montane forests
La Costa xeric shrublands
Venezuelan Andes montane forests
Vitreorana parvula
Alto Paraná Atlantic forests
Araucaria moist forests
Atlantic Coast restingas
Bahia coastal forests
Bahia interior forests
Campos Rupestres montane savanna
Serra do Mar coastal forests
Southern Atlantic Brazilian mangroves
Scenario SSP370: CMCC-ESM2
Centrolene ballux
Northern Andean páramo
Northwest Andean montane forests
Centrolene buckleyi
Cauca Valley montane forests
Chocó-Darién moist forests
Cordillera Central páramo
Cordillera de Merida páramo
Cordillera Oriental montane forests
Eastern Cordillera Real montane forests
Magdalena Valley montane forests
Northern Andean páramo
Northwest Andean montane forests
Peruvian Yungas
Venezuelan Andes montane forests
Centrolene geckoidea
Cauca Valley dry forests
Cauca Valley montane forests
Chocó-Darién moist forests
Magdalena Valley montane forests
Northern Andean páramo
Northwest Andean montane forests
Centrolene heloderma
Cauca Valley montane forests
Magdalena Valley montane forests
Northern Andean páramo
Northwest Andean montane forests
Centrolene huilensis
Eastern Cordillera Real montane forests
Magdalena Valley montane forests
Centrolene lynchi
Northwest Andean montane forests
Centrolene quindianum
Cauca Valley montane forests
Chocó-Darién moist forests
Northern Andean páramo
Northwest Andean montane forests
Centrolene sanchezi
Eastern Cordillera Real montane forests
Centrolene solitaria
Magdalena Valley montane forests
Cochranella litoralis
South American Pacific mangroves
Western Ecuador moist forests
Hyalinobatrachium esmeralda
Cordillera Oriental montane forests
Northern Andean páramo
Hyalinobatrachium guairarepanense
Cordillera de Merida páramo
Cordillera La Costa montane forests
La Costa xeric shrublands
Venezuelan Andes montane forests
Hyalinobatrachium orientale
Amazon-Orinoco-Southern Caribbean mangroves
Bahamian-Antillean mangroves
Caribbean shrublands
Cordillera La Costa montane forests
Guianan lowland moist forests
La Costa xeric shrublands
Lesser Antillean dry forests
Pantepui forests & shrublands
Trinidad and Tobago dry forest
Trinidad and Tobago moist forest
Windward Islands moist forests
Ikakogi tayrona
Cordillera Oriental montane forests
Guajira-Barranquilla xeric scrub
Santa Marta montane forests
Santa Marta páramo
Sinú Valley dry forests
Venezuelan Andes montane forests
Nymphargus anomalus
Eastern Cordillera Real montane forests
Magdalena Valley montane forests
Northern Andean páramo
Nymphargus buenaventura
Eastern Cordillera Real montane forests
Northwest Andean montane forests
Tumbes-Piura dry forests
Nymphargus garciae
Cauca Valley montane forests
Eastern Cordillera Real montane forests
Magdalena Valley montane forests
Northern Andean páramo
Northwest Andean montane forests
Nymphargus pluvialis
Central Andean puna
Central Andean wet puna
Peruvian Yungas
Nymphargus rosada
Cauca Valley montane forests
Chocó-Darién moist forests
Cordillera Oriental montane forests
Eastern Cordillera Real montane forests
Magdalena Valley montane forests
Northern Andean páramo
Northwest Andean montane forests
Nymphargus ruizi
Cauca Valley montane forests
Magdalena Valley montane forests
Magdalena-Urabá moist forests
Northwest Andean montane forests
Nymphargus siren
Cauca Valley montane forests
Eastern Cordillera Real montane forests
Magdalena Valley montane forests
Northern Andean páramo
Northwest Andean montane forests
Rulyrana adiazeta
Cauca Valley montane forests
Cordillera Oriental montane forests
Magdalena Valley montane forests
Northwest Andean montane forests
Sachatamia electrops
Cauca Valley montane forests
Magdalena Valley montane forests
Northwest Andean montane forests
Sachatamia punctulata
Cauca Valley dry forests
Cauca Valley montane forests
Chocó-Darién moist forests
Cordillera Oriental montane forests
Eastern Cordillera Real montane forests
Magdalena Valley dry forests
Magdalena Valley montane forests
Magdalena-Urabá moist forests
Napo moist forests
Northwest Andean montane forests
Patía valley dry forests
Vitreorana antisthenesi
Cordillera de Merida páramo
Cordillera La Costa montane forests
Venezuelan Andes montane forests
Vitreorana parvula
Alto Paraná Atlantic forests
Araucaria moist forests
Bahia interior forests
Campos Rupestres montane savanna
Serra do Mar coastal forests
Southern Atlantic Brazilian mangroves
Scenario SSP370: GISS-E2-1-G
Centrolene ballux
Cordillera Central páramo
Eastern Cordillera Real montane forests
Northern Andean páramo
Northwest Andean montane forests
Centrolene buckleyi
Cauca Valley montane forests
Chocó-Darién moist forests
Cordillera Central páramo
Cordillera de Merida páramo
Cordillera Oriental montane forests
Eastern Cordillera Real montane forests
Magdalena Valley montane forests
Northern Andean páramo
Northwest Andean montane forests
Peruvian Yungas
Santa Marta montane forests
Santa Marta páramo
Venezuelan Andes montane forests
Centrolene geckoidea
Cauca Valley montane forests
Chocó-Darién moist forests
Cordillera Oriental montane forests
Eastern Cordillera Real montane forests
Magdalena Valley montane forests
Northern Andean páramo
Northwest Andean montane forests
Centrolene heloderma
Cauca Valley montane forests
Northern Andean páramo
Northwest Andean montane forests
Centrolene huilensis
Eastern Cordillera Real montane forests
Northwest Andean montane forests
Centrolene lynchi
Northern Andean páramo
Northwest Andean montane forests
Centrolene medemi
Cauca Valley montane forests
Chocó-Darién moist forests
Cordillera Oriental montane forests
Eastern Cordillera Real montane forests
Magdalena Valley montane forests
Northern Andean páramo
Northwest Andean montane forests
Centrolene pipilata
Cauca Valley montane forests
Eastern Cordillera Real montane forests
Magdalena Valley montane forests
Northwest Andean montane forests
Centrolene quindianum
Cauca Valley montane forests
Cordillera Oriental montane forests
Eastern Cordillera Real montane forests
Magdalena Valley montane forests
Northern Andean páramo
Northwest Andean montane forests
Centrolene sanchezi
Cauca Valley montane forests
Eastern Cordillera Real montane forests
Magdalena Valley montane forests
Northern Andean páramo
Northwest Andean montane forests
Centrolene solitaria
Eastern Cordillera Real montane forests
Magdalena Valley montane forests
Northern Andean páramo
Northwest Andean montane forests
Cochranella litoralis
Ecuadorian dry forests
Northwest Andean montane forests
South American Pacific mangroves
Western Ecuador moist forests
Hyalinobatrachium esmeralda
Cauca Valley montane forests
Cordillera Oriental montane forests
Eastern Cordillera Real montane forests
Magdalena Valley montane forests
Northern Andean páramo
Northwest Andean montane forests
Patía valley dry forests
Hyalinobatrachium guairarepanense
Cordillera La Costa montane forests
Hyalinobatrachium orientale
Amazon-Orinoco-Southern Caribbean mangroves
Bahamian-Antillean mangroves
Caribbean shrublands
Cordillera La Costa montane forests
Guianan lowland moist forests
La Costa xeric shrublands
Lara-Falcón dry forests
Lesser Antillean dry forests
Trinidad and Tobago dry forest
Trinidad and Tobago moist forest
Windward Islands moist forests
Ikakogi tayrona
Santa Marta montane forests
Santa Marta páramo
Sinú Valley dry forests
Nymphargus anomalus
Cauca Valley montane forests
Eastern Cordillera Real montane forests
Magdalena Valley montane forests
Northwest Andean montane forests
Nymphargus balionotus
Northwest Andean montane forests
Nymphargus bejaranoi
Bolivian montane dry forests
Bolivian Yungas
Central Andean puna
Nymphargus buenaventura
Eastern Cordillera Real montane forests
Northwest Andean montane forests
Tumbes-Piura dry forests
Nymphargus cariticommatus
Cordillera Central páramo
Eastern Cordillera Real montane forests
Northern Andean páramo
Northwest Andean montane forests
Nymphargus garciae
Cauca Valley montane forests
Eastern Cordillera Real montane forests
Magdalena Valley montane forests
Northern Andean páramo
Northwest Andean montane forests
Nymphargus megistus
Cauca Valley montane forests
Magdalena Valley montane forests
Northwest Andean montane forests
Nymphargus pluvialis
Central Andean puna
Central Andean wet puna
Peruvian Yungas
Nymphargus rosada
Cauca Valley dry forests
Cauca Valley montane forests
Chocó-Darién moist forests
Cordillera Oriental montane forests
Eastern Cordillera Real montane forests
Magdalena Valley montane forests
Northwest Andean montane forests
Nymphargus ruizi
Cauca Valley montane forests
Eastern Cordillera Real montane forests
Magdalena Valley montane forests
Northern Andean páramo
Northwest Andean montane forests
Nymphargus siren
Cauca Valley montane forests
Eastern Cordillera Real montane forests
Magdalena Valley montane forests
Northern Andean páramo
Northwest Andean montane forests
Rulyrana adiazeta
Cauca Valley montane forests
Cordillera Oriental montane forests
Magdalena Valley dry forests
Magdalena Valley montane forests
Napo moist forests
Northwest Andean montane forests
Sachatamia electrops
Cauca Valley montane forests
Magdalena Valley dry forests
Magdalena Valley montane forests
Sachatamia punctulata
Caqueta moist forests
Cauca Valley dry forests
Cauca Valley montane forests
Chocó-Darién moist forests
Cordillera Oriental montane forests
Eastern Cordillera Real montane forests
Magdalena Valley dry forests
Magdalena Valley montane forests
Napo moist forests
Northern Andean páramo
Northwest Andean montane forests
Patía valley dry forests
Vitreorana antisthenesi
Cordillera de Merida páramo
Cordillera La Costa montane forests
La Costa xeric shrublands
Lara-Falcón dry forests
Venezuelan Andes montane forests
Vitreorana parvula
Alto Paraná Atlantic forests
Araucaria moist forests
Atlantic Coast restingas
Bahia coastal forests
Bahia interior forests
Campos Rupestres montane savanna
Serra do Mar coastal forests
Southern Atlantic Brazilian mangroves
