# Supplementary material for: Evolutionary conservation hotspots: key areas for threatened Neotropical glassfrogs under climate change scenarios
Source: PeerJ. 2026 Apr 28;14:e21165. doi: 10.7717/peerj.21165 (PMC13134549; doi:10.7717/peerj.21165)
Supplement: Supplemental Information 4 [file peerj-14-21165-s004.xlsx]

## Sheet: Temperature(ºC)
Species	Present		CMCC_ESM2_245		GISS_E2_1_G_245		CMCC_ESM2_370		GISS_E2_1_G_370
	min	max	min	max	min	max	min	max	min	max
Celsiella_revocata	16.2	21.5	0	0	0	0	0	0	0	0
Celsiella_vozmedianoi	22.7	24.1	0	0	0	0	0	0	0	0
Centrolene_altitudinalis	13.8	15.8	0	0	0	0	0	0	0	0
Centrolene_ballux	11.7	20	12.1	19.9	7.1	22.3	14.8	19.6	5.1	23.2
Centrolene_buckleyi	6.2	18.1	6.8	17.8	6.7	17.8	7	17.5	6.8	17.8
Centrolene_charapita	21.7	23.7	0	0	0	0	0	0	0	0
Centrolene_condor	16.9	19.6	0	0	0	0	0	0	0	0
Centrolene_geckoidea	11.2	20.5	12.1	20.1	13.8	20.6	12.3	20.3	12.4	20.7
Centrolene_heloderma	11	17.5	12.1	17.6	10.8	17.8	13	17.2	11.2	17.5
Centrolene_hesperium	15.3	17.9	0	0	0	0	0	0	0	0
Centrolene_huilensis	16	21.7	16.6	21.6	15.9	19.4	17.4	20.3	15.8	19.8
Centrolene_lynchi	14	19.7	16.4	19.9	15.8	19.8	17.9	19.6	14.7	19.7
Centrolene_medemi	16.8	22.4	0	0	16.5	24.4	0	0	16.2	20.8
Centrolene_petrophilum	14	27.1	0	0	0	0	0	0	0	0
Centrolene_pipilata	16.3	18.7	0	0	15.2	18.8	0	0	15.3	18.8
Centrolene_quindianum	13.8	18.2	15.4	17.8	14.1	17.9	15.5	17.8	14.8	17.8
Centrolene_sabini	10.6	10.6	0	0	0	0	0	0	0	0
Centrolene_sanchezi	9.5	22	13.1	17.5	10.5	17.8	13.5	18	11.1	17.7
Centrolene_solitaria	16.8	21.7	17	21.5	17.6	20.7	18.6	19.9	14	20.5
Cochranella_duidaeana	19	19	0	0	0	0	0	0	0	0
Cochranella_euhystrix	14.8	15.3	0	0	0	0	0	0	0	0
Cochranella_litoralis	22.7	26.1	26.1	28.1	22.9	28.2	27.6	28.4	22.7	28.5
Cochranella_riveroi	24.6	24.6	0	0	0	0	0	0	0	0
Cochranella_xanthocheridia	12.7	23	0	0	0	0	0	0	0	0
Hyalinobatrachium_anachoretus	14	18.1	0	0	0	0	0	0	0	0
Hyalinobatrachium_duranti	13.7	17.4	0	0	0	0	0	0	0	0
Hyalinobatrachium_esmeralda	6.8	24.6	9.4	24.2	9.4	24.1	10.4	23.9	10.1	24.2
Hyalinobatrachium_guairarepanense	15.6	20.4	17.2	20.7	17.5	20.4	17.2	20.5	18	20.1
Hyalinobatrachium_orientale	14.8	28.4	17.1	30	17.1	30.4	17.2	30.1	17.6	30.8
Hyalinobatrachium_orocostale	20.6	23	0	0	0	0	0	0	0	0
Hyalinobatrachium_yaku	22.5	24.1	0	0	0	0	0	0	0	0
Ikakogi_tayrona	14.1	26.2	12.6	25.8	15	24.8	8.1	25.6	4.5	24.6
Nymphargus_anomalus	14.1	20.5	14.9	18.4	14.5	20.3	13.5	18.8	13.6	19.6
Nymphargus_armatus	15.9	20	0	0	0	0	0	0	0	0
Nymphargus_balionotus	14.3	22.2	0	0	18	20.2	0	0	18.4	20.6
Nymphargus_bejaranoi	14.1	19	0	0	14.9	19.5	0	0	14.8	19.5
Nymphargus_buenaventura	16.7	25.1	22.2	25.6	22	27.1	21.5	25.4	23.1	26.8
Nymphargus_cariticommatus	12.1	21.3	0	0	12.6	19.5	0	0	12.9	17.7
Nymphargus_caucanus	17.2	20.2	0	0	0	0	0	0	0	0
Nymphargus_chancas	22.1	24.6	0	0	0	0	0	0	0	0
Nymphargus_colomai	22.5	22.5	0	0	0	0	0	0	0	0
Nymphargus_cristinae	15.1	19	0	0	0	0	0	0	0	0
Nymphargus_garciae	6.2	17.5	7.4	15.8	7.4	15.7	9.4	15.6	3.6	16.3
Nymphargus_lasgralarias	15.4	18.4	0	0	0	0	0	0	0	0
Nymphargus_laurae	17.1	23.5	0	0	0	0	0	0	0	0
Nymphargus_lindae	22.5	22.5	0	0	0	0	0	0	0	0
Nymphargus_luminosus	17.6	24.1	0	0	0	0	0	0	0	0
Nymphargus_luteopunctatus	18.7	19.2	0	0	0	0	0	0	0	0
Nymphargus_manduriacu	18.7	18.7	0	0	0	0	0	0	0	0
Nymphargus_megacheirus	14.1	18.6	0	0	0	0	0	0	0	0
Nymphargus_megistus	12	21.5	0	0	18.8	19.6	0	0	17.8	19.5
Nymphargus_mixomaculatus	12.4	17.6	0	0	0	0	0	0	0	0
Nymphargus_phenax	16.9	23.4	0	0	0	0	0	0	0	0
Nymphargus_pluvialis	12.5	21.2	17.4	23.9	16.8	23.5	18.3	22.9	16.7	22.6
Nymphargus_prasinus	16	20	0	0	0	0	0	0	0	0
Nymphargus_rosada	10.6	22.7	13.1	22.3	16.1	22.5	18.1	22.2	16.6	22
Nymphargus_ruizi	9.7	24.4	11.7	26.7	11	25.4	15.6	30.3	11.5	25.3
Nymphargus_siren	9	18.7	10.7	18.4	10.1	18.8	10.8	18.5	10.4	18.9
Nymphargus_sucre	13.7	13.7	0	0	0	0	0	0	0	0
Nymphargus_truebae	12.5	23.4	0	0	0	0	0	0	0	0
Nymphargus_wileyi	9.5	15.4	0	0	0	0	0	0	0	0
Rulyrana_adiazeta	15.7	26.5	18	23.7	18	23.9	18.4	23.8	18.6	24.1
Rulyrana_saxiscandens	24	25.2	0	0	0	0	0	0	0	0
Sachatamia_electrops	16.4	24.5	17.3	26.1	18.5	23.8	18.5	25.3	20.6	24.3
Sachatamia_punctulata	18.7	27.7	13.1	30.2	22.1	28.8	21.1	29.3	18.7	28.9
Vitreorana_antisthenesi	18.6	26.7	20.7	21.9	10	24.4	10.2	20.7	7.6	26
Vitreorana_castroviejoi	23.8	25.6	0	0	0	0	0	0	0	0
Vitreorana_helenae	21.5	25.3	0	0	0	0	0	0	0	0
Vitreorana_parvula	10.9	24.7	13.9	25	12.9	26.9	13.4	25.2	13.3	27.4

## Sheet: Precipitation(mm)
Species	Present		CMCC_ESM2_245		GISS_E2_1_G_245		CMCC_ESM2_370		GISS_E2_1_G_370
	min	max	min	max	min	max	min	max	min	max
Celsiella_revocata	974	1079	0	0	0	0	0	0	0	0
Celsiella_vozmedianoi	1200	1289	0	0	0	0	0	0	0	0
Centrolene_altitudinalis	1000	1090	0	0	0	0	0	0	0	0
Centrolene_ballux	856	2636	777	2400	652	2821	803	2173	710	2940
Centrolene_buckleyi	470	2913	466	2931	612	3195	425	2773	661	3230
Centrolene_charapita	1501	1757	0	0	0	0	0	0	0	0
Centrolene_condor	1318	1623	0	0	0	0	0	0	0	0
Centrolene_geckoidea	1132	3333	1155	2874	1156	3033	1253	2741	1098	2994
Centrolene_heloderma	795	2661	774	2459	661	2047	801	2428	777	2619
Centrolene_hesperium	537	798	0	0	0	0	0	0	0	0
Centrolene_huilensis	1501	2003	1347	1862	896	1846	1505	1758	839	2128
Centrolene_lynchi	1274	2706	1310	2400	1363	2799	1516	2180	1296	2842
Centrolene_medemi	1872	2509	0	0	1875	2668	0	0	1836	2576
Centrolene_petrophilum	1179	2801	0	0	0	0	0	0	0	0
Centrolene_pipilata	2198	3001	0	0	2054	2742	0	0	2078	2793
Centrolene_quindianum	1693	2863	2077	2690	1827	2785	2079	2570	1916	2889
Centrolene_sabini	566	566	0	0	0	0	0	0	0	0
Centrolene_sanchezi	1327	3170	1972	2845	1814	3563	1632	2712	1859	3603
Centrolene_solitaria	1450	2237	1432	1862	1582	2190	1518	1643	1416	2405
Cochranella_duidaeana	2918	2918	0	0	0	0	0	0	0	0
Cochranella_euhystrix	798	1031	0	0	0	0	0	0	0	0
Cochranella_litoralis	2099	2766	2151	2806	2144	3667	2393	2741	2114	3812
Cochranella_riveroi	2758	2758	0	0	0	0	0	0	0	0
Cochranella_xanthocheridia	2153	2829	0	0	0	0	0	0	0	0
Hyalinobatrachium_anachoretus	1129	1169	0	0	0	0	0	0	0	0
Hyalinobatrachium_duranti	946	1129	0	0	0	0	0	0	0	0
Hyalinobatrachium_esmeralda	1963	3651	1775	3423	1766	3260	1744	3153	1696	3284
Hyalinobatrachium_guairarepanense	863	1136	833	1022	770	943	834	1033	755	869
Hyalinobatrachium_orientale	461	2337	450	2152	402	2083	459	2129	367	1878
Hyalinobatrachium_orocostale	1079	1122	0	0	0	0	0	0	0	0
Hyalinobatrachium_yaku	3585	4216	0	0	0	0	0	0	0	0
Ikakogi_tayrona	1088	1931	1300	1880	1220	1877	1244	1882	1213	1558
Nymphargus_anomalus	1439	3989	1894	2533	1935	3524	1822	2712	2157	3367
Nymphargus_armatus	2046	2748	0	0	0	0	0	0	0	0
Nymphargus_balionotus	1564	2706	0	0	1981	2956	0	0	2095	2957
Nymphargus_bejaranoi	652	2262	0	0	732	1522	0	0	803	1431
Nymphargus_buenaventura	621	1096	804	1212	781	1340	716	1099	943	1482
Nymphargus_cariticommatus	1082	1676	0	0	1078	1655	0	0	1141	1953
Nymphargus_caucanus	2507	2572	0	0	0	0	0	0	0	0
Nymphargus_chancas	1336	1652	0	0	0	0	0	0	0	0
Nymphargus_colomai	1676	1676	0	0	0	0	0	0	0	0
Nymphargus_cristinae	2301	2592	0	0	0	0	0	0	0	0
Nymphargus_garciae	1134	2314	1142	2391	886	2331	1112	1701	946	2662
Nymphargus_lasgralarias	1036	2185	0	0	0	0	0	0	0	0
Nymphargus_laurae	2229	3870	0	0	0	0	0	0	0	0
Nymphargus_lindae	1676	1676	0	0	0	0	0	0	0	0
Nymphargus_luminosus	2403	3202	0	0	0	0	0	0	0	0
Nymphargus_luteopunctatus	2372	2510	0	0	0	0	0	0	0	0
Nymphargus_manduriacu	2134	2134	0	0	0	0	0	0	0	0
Nymphargus_megacheirus	1766	2607	0	0	0	0	0	0	0	0
Nymphargus_megistus	1729	3035	0	0	2082	2316	0	0	2146	2711
Nymphargus_mixomaculatus	717	1007	0	0	0	0	0	0	0	0
Nymphargus_phenax	1013	3128	0	0	0	0	0	0	0	0
Nymphargus_pluvialis	452	1663	1211	1799	499	1803	1293	1600	515	1680
Nymphargus_prasinus	1627	3462	0	0	0	0	0	0	0	0
Nymphargus_rosada	2225	3727	2349	3423	2481	3338	2392	3153	2474	3234
Nymphargus_ruizi	1495	3912	1437	3807	1531	3267	2113	2610	1463	3755
Nymphargus_siren	1400	3447	1406	2407	1346	3017	1447	2316	1404	3054
Nymphargus_sucre	1106	1106	0	0	0	0	0	0	0	0
Nymphargus_truebae	514	3141	0	0	0	0	0	0	0	0
Nymphargus_wileyi	1392	2226	0	0	0	0	0	0	0	0
Rulyrana_adiazeta	1681	2650	1366	2613	1539	2791	1426	2732	1458	2676
Rulyrana_saxiscandens	1622	1756	0	0	0	0	0	0	0	0
Sachatamia_electrops	2396	3100	2333	3203	2457	3203	2360	3064	2507	3149
Sachatamia_punctulata	2157	3321	2034	3388	2075	3335	2052	3331	2064	3179
Vitreorana_antisthenesi	730	1319	814	914	755	912	816	982	713	897
Vitreorana_castroviejoi	1289	1692	0	0	0	0	0	0	0	0
Vitreorana_helenae	1683	2427	0	0	0	0	0	0	0	0
Vitreorana_parvula	1270	3153	1507	3223	1457	3259	1524	3112	1489	3276

## Sheet: Elevation(m)
Species	Present		CMCC_ESM2_245		GISS_E2_1_G_245		CMCC_ESM2_370		GISS_E2_1_G_370
	min	max	min	max	min	max	min	max	min	max
Celsiella_revocata	648	2284	0	0	0	0	0	0	0	0
Celsiella_vozmedianoi	143	1100	0	0	0	0	0	0	0	0
Centrolene_altitudinalis	1735	3544	0	0	0	0	0	0	0	0
Centrolene_ballux	876	3471	1081	3879	940	4426	1081	3438	897	4612
Centrolene_buckleyi	806	4041	806	4390	813	4480	813	4355	813	4615
Centrolene_charapita	507	1518	0	0	0	0	0	0	0	0
Centrolene_condor	946	2674	0	0	0	0	0	0	0	0
Centrolene_geckoidea	601	3565	806	3710	806	3629	806	3710	806	3710
Centrolene_heloderma	806	3565	1421	3956	1348	4113	1421	3843	1386	4113
Centrolene_hesperium	1171	3045	0	0	0	0	0	0	0	0
Centrolene_huilensis	936	2667	921	2813	1203	3374	1610	2813	1293	3442
Centrolene_lynchi	735	3013	1081	2900	1081	3306	1081	2751	1081	3547
Centrolene_medemi	640	2382	0	0	672	3073	0	0	1477	3022
Centrolene_petrophilum	236	3289	0	0	0	0	0	0	0	0
Centrolene_pipilata	1103	2457	0	0	1511	3184	0	0	1547	3184
Centrolene_quindianum	1304	3040	1468	3565	806	3710	1468	3565	1474	3710
Centrolene_sabini	2825	3715	0	0	0	0	0	0	0	0
Centrolene_sanchezi	848	3538	1723	3538	1915	3634	1723	3538	1915	3725
Centrolene_solitaria	847	2479	962	2759	1049	3001	1571	2709	1049	3703
Cochranella_duidaeana	543	2123	0	0	0	0	0	0	0	0
Cochranella_euhystrix	1663	3083	0	0	0	0	0	0	0	0
Cochranella_litoralis	0	633	0	489	0	1138	0	156	0	1484
Cochranella_riveroi	526	669	0	0	0	0	0	0	0	0
Cochranella_xanthocheridia	583	3900	0	0	0	0	0	0	0	0
Hyalinobatrachium_anachoretus	1554	2906	0	0	0	0	0	0	0	0
Hyalinobatrachium_duranti	1453	3680	0	0	0	0	0	0	0	0
Hyalinobatrachium_esmeralda	408	3729	816	3823	796	3902	801	3802	801	3802
Hyalinobatrachium_guairarepanense	475	2467	575	3285	575	3285	575	3206	927	2467
Hyalinobatrachium_orientale	0	2697	0	2653	0	2467	0	2648	0	2467
Hyalinobatrachium_orocostale	487	1412	0	0	0	0	0	0	0	0
Hyalinobatrachium_yaku	295	847	0	0	0	0	0	0	0	0
Ikakogi_tayrona	29	3054	330	3758	510	3758	330	4227	632	4725
Nymphargus_anomalus	716	3224	1551	3310	1144	3538	1551	3538	1144	3538
Nymphargus_armatus	1136	2567	0	0	0	0	0	0	0	0
Nymphargus_balionotus	525	2751	0	0	1081	2751	0	0	1081	2751
Nymphargus_bejaranoi	1080	3596	0	0	1380	4061	0	0	1609	4068
Nymphargus_buenaventura	88	2284	158	2023	195	1889	158	2023	158	1773
Nymphargus_cariticommatus	864	3517	0	0	1699	3918	0	0	1611	3769
Nymphargus_caucanus	1112	2607	0	0	0	0	0	0	0	0
Nymphargus_chancas	436	1432	0	0	0	0	0	0	0	0
Nymphargus_colomai	1039	1518	0	0	0	0	0	0	0	0
Nymphargus_cristinae	1481	3582	0	0	0	0	0	0	0	0
Nymphargus_garciae	1604	4574	2030	4515	2030	4604	2063	4259	2030	4949
Nymphargus_lasgralarias	1293	2663	0	0	0	0	0	0	0	0
Nymphargus_laurae	433	2326	0	0	0	0	0	0	0	0
Nymphargus_lindae	1039	1518	0	0	0	0	0	0	0	0
Nymphargus_luminosus	622	2591	0	0	0	0	0	0	0	0
Nymphargus_luteopunctatus	1291	2065	0	0	0	0	0	0	0	0
Nymphargus_manduriacu	959	1585	0	0	0	0	0	0	0	0
Nymphargus_megacheirus	1144	2592	0	0	0	0	0	0	0	0
Nymphargus_megistus	489	3629	0	0	1095	2716	0	0	1285	2930
Nymphargus_mixomaculatus	1943	3596	0	0	0	0	0	0	0	0
Nymphargus_phenax	630	3018	0	0	0	0	0	0	0	0
Nymphargus_pluvialis	1033	3662	868	4159	1079	4159	1304	3866	1127	4159
Nymphargus_prasinus	883	2638	0	0	0	0	0	0	0	0
Nymphargus_rosada	376	3472	719	3380	650	3087	825	3087	818	3104
Nymphargus_ruizi	174	3909	261	3795	996	4039	97	3078	1006	4039
Nymphargus_siren	1013	3862	1309	3722	1403	4030	1547	4079	1570	4030
Nymphargus_sucre	2151	2904	0	0	0	0	0	0	0	0
Nymphargus_truebae	630	3354	0	0	0	0	0	0	0	0
Nymphargus_wileyi	2006	3458	0	0	0	0	0	0	0	0
Rulyrana_adiazeta	191	2960	949	3023	564	2769	949	2765	564	3023
Rulyrana_saxiscandens	317	1039	0	0	0	0	0	0	0	0
Sachatamia_electrops	345	2398	572	3129	756	2664	644	2513	891	2336
Sachatamia_punctulata	149	2648	0	0	198	2449	164	2286	237	2449
Vitreorana_antisthenesi	0	2177	752	2177	448	4135	883	4135	287	4479
Vitreorana_castroviejoi	0	1100	0	0	0	0	0	0	0	0
Vitreorana_helenae	89	1401	0	0	0	0	0	0	0	0
Vitreorana_parvula	0	2703	0	2703	0	2703	0	2703	0	2703

## Sheet: Area(km2)
Species	Present	CMCC_ESM2_245	GISS_E2_1_G_245	CMCC_ESM2_370	GISS_E2_1_G_370
Celsiella_revocata	63.1088	0	0	0	0
Celsiella_vozmedianoi	42.0169	0	0	0	0
Centrolene_altitudinalis	84.5361	0	0	0	0
Centrolene_ballux	4444.66	1859.12	2435.71	470.109	2606.63
Centrolene_buckleyi	92351.7	66536.3	71152.6	57843.9	63832.9
Centrolene_charapita	85.2156	0	0	0	0
Centrolene_condor	639.933	0	0	0	0
Centrolene_geckoidea	17412.7	7789.31	9976.5	7853.91	10209.9
Centrolene_heloderma	6278.68	2178.63	3375.69	1708.88	2392.83
Centrolene_hesperium	42.4431	0	0	0	0
Centrolene_huilensis	1986.11	2498.89	470.135	512.523	683.832
Centrolene_lynchi	3760.88	1025.72	1559.9	555.589	1175.26
Centrolene_medemi	661.989	0	555.075	0	918.164
Centrolene_petrophilum	85.0974	0	0	0	0
Centrolene_pipilata	555.606	0	1089.49	0	1238.81
Centrolene_quindianum	2834	831.101	2896.8	597.183	2791.23
Centrolene_sabini	20.8232	0	0	0	0
Centrolene_sanchezi	1581.03	170.935	2755.48	384.625	2605.9
Centrolene_solitaria	1858.14	897.024	235.012	128.069	833.203
Cochranella_duidaeana	21.3355	0	0	0	0
Cochranella_euhystrix	42.4706	0	0	0	0
Cochranella_litoralis	1922.91	1388.83	6709.71	1623.72	6859.43
Cochranella_riveroi	21.3649	0	0	0	0
Cochranella_xanthocheridia	63.7354	0	0	0	0
Hyalinobatrachium_anachoretus	42.4855	0	0	0	0
Hyalinobatrachium_duranti	359.038	0	0	0	0
Hyalinobatrachium_esmeralda	5764.87	4592.45	7446.69	3847.55	7212.43
Hyalinobatrachium_guairarepanense	1766.25	967.5	694.139	841.152	336.422
Hyalinobatrachium_orientale	9949.64	4567.59	5642.04	4021.77	5831.26
Hyalinobatrachium_orocostale	42.1171	0	0	0	0
Hyalinobatrachium_yaku	106.837	0	0	0	0
Ikakogi_tayrona	2624.22	1364.74	588.225	1512.13	525.054
Nymphargus_anomalus	4465.45	427.321	2264.44	747.798	1516.68
Nymphargus_armatus	63.8948	0	0	0	0
Nymphargus_balionotus	1388.93	0	213.689	0	149.581
Nymphargus_bejaranoi	4106.98	0	1777.04	0	1041.99
Nymphargus_buenaventura	1087.96	768.21	1322.65	853.589	874.745
Nymphargus_cariticommatus	3134.68	0	2366.45	0	2475.13
Nymphargus_caucanus	42.7007	0	0	0	0
Nymphargus_chancas	84.9392	0	0	0	0
Nymphargus_colomai	21.3129	0	0	0	0
Nymphargus_cristinae	63.7448	0	0	0	0
Nymphargus_garciae	7833.87	7125.21	6790.47	3627.16	13133.1
Nymphargus_lasgralarias	213.698	0	0	0	0
Nymphargus_laurae	42.7356	0	0	0	0
Nymphargus_lindae	21.3129	0	0	0	0
Nymphargus_luminosus	106.138	0	0	0	0
Nymphargus_luteopunctatus	42.6972	0	0	0	0
Nymphargus_manduriacu	21.3696	0	0	0	0
Nymphargus_megacheirus	85.476	0	0	0	0
Nymphargus_megistus	960.37	0	85.2305	0	234.242
Nymphargus_mixomaculatus	42.1421	0	0	0	0
Nymphargus_phenax	41.7007	0	0	0	0
Nymphargus_pluvialis	1436.52	2685.82	1686.22	769.849	1228.08
Nymphargus_prasinus	170.285	0	0	0	0
Nymphargus_rosada	13437.4	6736.74	7322.97	1530.52	3473
Nymphargus_ruizi	3457.48	3201.51	3736.48	789.634	4163.68
Nymphargus_siren	7669.6	6045.36	7027.03	5788.91	7368.4
Nymphargus_sucre	21.3415	0	0	0	0
Nymphargus_truebae	166.644	0	0	0	0
Nymphargus_wileyi	42.7381	0	0	0	0
Rulyrana_adiazeta	6339.53	6127.32	4935.74	5509.79	4000.09
Rulyrana_saxiscandens	42.4797	0	0	0	0
Sachatamia_electrops	3102.66	4652.66	1254.33	1444.48	637.752
Sachatamia_punctulata	8042.2	16448.2	7666.02	10855.5	8304.18
Vitreorana_antisthenesi	1114.76	63.0985	315.72	126.7	653.051
Vitreorana_castroviejoi	63.0239	0	0	0	0
Vitreorana_helenae	191.549	0	0	0	0
Vitreorana_parvula	77952.8	46557.7	39479.7	35947	35394.7
Total	304639	197507	205827	149892	194702
